# Supplementary material for: The Indoor Mycobiomes of Daycare Centers Are Affected by Occupancy and Climate
Source: Appl Environ Microbiol. 2022 Mar 22;88(6):e02113-21. doi: 10.1128/aem.02113-21 (PMC8939353; doi:10.1128/aem.02113-21)
Supplement: Supplementary file 2 — Table S1. Download aem.02113-21-s0002.xlsx, XLSX file, 0.09 MB [file aem.02113-21-s0002.xlsx]

## Sheet: Ark1
Phyllum	Class	Order	Family	Genus	Species	Annotation	Frequency
Ascomycota	Sordariomycetes	Xylariales	Sporocadaceae	Seiridium	Seiridium podocarpi	Plant pathogen	0.0179211
Ascomycota	Dothideomycetes	Capnodiales	Cladosporiaceae	Verrucocladosporium	Verrucocladosporium dirinae	Lichen	0.333333
Basidiomycota	Agaricomycetes	Agaricales	Cortinariaceae	Cortinarius	Cortinarius lucorum	Plant root symbiont	0.0125448
Ascomycota	Dothideomycetes	Pleosporales	Didymosphaeriaceae	Paraphaeosphaeria	Paraphaeosphaeria sporulosa	Plant pathogen	0.0179211
Basidiomycota	Agaricomycetes	Agaricales	Pleurotaceae	Pleurotus	Pleurotus parsonsiae	Saprotroph	0.00179211
Basidiomycota	Agaricomycetes	Agaricales	Cortinariaceae	Cortinarius	Cortinarius evernius	Plant root symbiont	0.0179211
Basidiomycota	Agaricomycetes	Agaricales	Tricholomataceae	Lepista	Lepista nuda	Saprotroph	0.0358423
Ascomycota	Saccharomycetes	Saccharomycetales	Saccharomycetaceae	Kazachstania	Kazachstania unispora	Yeast	0.0322581
Basidiomycota	Tremellomycetes	Filobasidiales				Yeast	0.0376344
Ascomycota	Dothideomycetes	Dothideales	Dothideales	Hortaea	Hortaea thailandica	Yeast	0.0215054
Ascomycota						Unknown	0.329749
Basidiomycota	Agaricomycetes	Agaricales	Cortinariaceae	Cortinarius	Cortinarius aurantiobasis	Plant root symbiont	0.0609319
Ascomycota	Dothideomycetes	Botryosphaeriales	Botryosphaeriaceae	Tiarosporella	Tiarosporella madreeya	Plant pathogen	0.046595
Ascomycota	Sordariomycetes	Sordariales	Lasiosphaeriaceae	Schizothecium	Schizothecium carpinicola	Saprotroph	0.00716846
Ascomycota	Leotiomycetes	Erysiphales	Erysiphaceae	Podosphaera	Podosphaera fugax	Plant pathogen	0.0573477
Ascomycota	Sordariomycetes	Sordariales	Chaetomiaceae	Chaetomium		Mold	0.103943
Ascomycota	Lecanoromycetes	Lecanorales	Porpidiaceae	Porpidia	Porpidia grisea	Lichen	0.0179211
Basidiomycota	Microbotryomycetes	Microbotryales	Microbotryaceae	Microbotryum	Microbotryum	Plant pathogen	0.0215054
Ascomycota	Leotiomycetes	Erysiphales	Erysiphaceae	Golovinomyces	Golovinomyces sordidus	Plant pathogen	0.0268817
Ascomycota	Eurotiomycetes	Chaetothyriales	Herpotrichiellaceae	Capronia		Saprotroph	0.0107527
Basidiomycota	Tremellomycetes	Cystofilobasidiales	Mrakiaceae	Udeniomyces	Udeniomyces puniceus	Yeast	0.078853
Ascomycota	Sordariomycetes	Sordariales	Chaetomiaceae	Trichocladium	Trichocladium opacum	Mold	0.0250896
Ascomycota	Dothideomycetes	Pleosporales	Pleosporaceae	Bipolaris	Bipolaris sorokiniana	Plant pathogen	0.0107527
Basidiomycota	Exobasidiomycetes	Exobasidiales	Exobasidiaceae	Exobasidium	Exobasidium pachysporum	Plant pathogen	0.0215054
Basidiomycota	Agaricomycetes	Polyporales	Polyporaceae	Daedaleopsis	Daedaleopsis sinensis	Saprotroph	0.0232975
Ascomycota	Dothideomycetes	Dothideales	Dothioraceae	Sydowia	Sydowia polyspora	Saprotroph	0.0340502
Ascomycota	Dothideomycetes	Capnodiales	Teratosphaeriaceae			Unknown	0.0322581
Basidiomycota	Microbotryomycetes	Leucosporidiales	Leucosporidiaceae	Leucosporidium	Leucosporidium fasciculatum	Yeast	0.0358423
Ascomycota						Unknown	0.016129
Ascomycota	Eurotiomycetes	Chaetothyriales				Unknown	0.00716846
Ascomycota	Leotiomycetes	Helotiales	Dermateaceae			Plant pathogen	0.0913978
Basidiomycota	Agaricomycetes	Agaricales	Psathyrellaceae	Coprinopsis	Coprinopsis candidolanata	Saprotroph	0.0232975
Basidiomycota	Agaricomycetes	Agaricales	Tricholomataceae	Clitocybe	Clitocybe nebularis	Saprotroph	0.0967742
						Unknown	0.0107527
Basidiomycota	Agaricomycetes	Agaricales	Mycenastraceae	Mycenastrum	Mycenastrum corium	Saprotroph	0.00537634
Ascomycota	Taphrinomycetes	Taphrinales	Taphrinaceae	Taphrina	Taphrina carpini	Plant pathogen	0.0268817
Ascomycota	Eurotiomycetes	Eurotiales	Aspergillaceae	Aspergillus	Aspergillus porphyreostipitatus	Mold	0.0555556
Ascomycota	Eurotiomycetes	Eurotiales	Aspergillaceae	Aspergillus	Aspergillus flavus	Mold	0.100358
						Unknown	0.0286738
						Unknown	0.00896057
Basidiomycota	Tremellomycetes	Cystofilobasidiales	Mrakiaceae	Mrakia	Mrakia frigida	Yeast	0.390681
Ascomycota	Dothideomycetes	Capnodiales	Teratosphaeriaceae	Elasticomyces	Elasticomyces elasticus	Extremophilous	0.0286738
Basidiomycota	Agaricomycetes	Geastrales	Geastraceae	Geastrum	Geastrum coronatum	Saprotroph	0.00179211
Ascomycota	Dothideomycetes	Dothideales	Dothioraceae	Hormonema	Hormonema macrosporum	Saprotroph	0.532258
Ascomycota	Leotiomycetes	Helotiales				Unknown	0.0519713
Basidiomycota	Microbotryomycetes	Sporidiobolales	Sporidiobolaceae	Rhodotorula	Rhodotorula glutinis	Yeast	0.238351
Basidiomycota	Agaricomycetes	Agaricales	Strophariaceae	Stropharia	Stropharia hornemannii	Saprotroph	0.0358423
Basidiomycota	Agaricomycetes	Agaricales	Tricholomataceae			Plant root symbiont	0.0537634
Basidiomycota	Malasseziomycetes	Malasseziales	Malasseziaceae	Malassezia		Yeast	0.508961
Basidiomycota	Agaricomycetes	Russulales	Lachnocladiaceae	Asterostroma	Asterostroma cervicolor	Saprotroph	0.0143369
Ascomycota	Eurotiomycetes	Chaetothyriales				Unknown	0.0663082
Basidiomycota	Agaricomycetes	Boletales	Coniophoraceae	Coniophora	Coniophora puteana	Saprotroph	0.0322581
Ascomycota	Pezizomycetes	Pezizales	Pyronemataceae	Trichophaea		Plant root symbiont	0.00896057
Ascomycota	Sordariomycetes	Xylariales	Xylariaceae			Saprotroph	0.0573477
Ascomycota	Dothideomycetes	Capnodiales				Unknown	0.0501792
Ascomycota	Dothideomycetes	Botryosphaeriales	Botryosphaeriaceae	Dothiorella		Plant pathogen	0.0232975
Ascomycota	Saccharomycetes	Saccharomycetales	Debaryomycetaceae	Peterozyma	Peterozyma toletana	Yeast	0.0358423
Chytridiomycota	Spizellomycetes	Spizellomycetales				Chytrid	0.0501792
Basidiomycota	Malasseziomycetes	Malasseziales	Malasseziaceae	Malassezia	Malassezia restricta	Yeast	0.870968
Ascomycota	Eurotiomycetes	Chaetothyriales	Herpotrichiellaceae			Dimorphic yeast	0.222222
Basidiomycota	Agaricomycetes	Russulales	Peniophoraceae	Peniophora	Peniophora incarnata	Saprotroph	0.0107527
Ascomycota	Eurotiomycetes	Chaetothyriales				Unknown	0.0430108
Ascomycota	Dothideomycetes	Pleosporales	Didymellaceae	Neoascochyta	Neoascochyta paspali	Plant pathogen	0.157706
Ascomycota	Eurotiomycetes	Chaetothyriales	Herpotrichiellaceae	Rhinocladiella		Animal pathogen	0.0197133
Mortierellomycota	Mortierellomycetes	Mortierellales	Mortierellaceae	Mortierella	Mortierella parvispora	Saprotroph	0.0591398
Ascomycota	Eurotiomycetes	Phaeomoniellales	Phaeomoniellaceae	Neophaeomoniella	Neophaeomoniella niveniae	Dimorphic yeast	0.0358423
						Unknown	0.706093
Ascomycota	Dothideomycetes	Pleosporales				Unknown	0.0860215
Basidiomycota	Tremellomycetes	Cystofilobasidiales	Mrakiaceae	Tausonia	Tausonia pamirica	Dimorphic yeast	0.0394265
Basidiomycota	Agaricomycetes	Polyporales	Podoscyphaceae	Hypochnicium	Hypochnicium multiforme	Saprotroph	0.0232975
Basidiomycota	Agaricomycetes	Sebacinales				Plant root symbiont	0.0268817
Ascomycota	Leotiomycetes	Helotiales	Helotiaceae	Tetracladium	Tetracladium marchalianum	Saprotroph	0.0304659
Ascomycota	Lecanoromycetes	Lecanorales	Lecanoraceae	Scoliciosporum	Scoliciosporum chlorococcum	Lichen	0.0268817
Basidiomycota	Tremellomycetes	Cystofilobasidiales	Mrakiaceae	Itersonilia		Dimorphic yeast	0.0143369
Ascomycota	Sordariomycetes	Diaporthales	Valsaceae			Plant pathogen	0.0322581
Basidiomycota	Agaricomycetes	Agaricales	Typhulaceae	Macrotyphula	Macrotyphula juncea	Saprotroph	0.00896057
						Unknown	0.00716846
Basidiomycota	Agaricomycetes	Polyporales	Podoscyphaceae	Hypochnicium	Hypochnicium albostramineum	Saprotroph	0.0215054
Basidiomycota	Agaricomycetes	Agaricales	Tricholomataceae	Panellus	Panellus stipticus	Saprotroph	0.0125448
Basidiomycota	Tremellomycetes	Tremellales				Unknown	0.0519713
Ascomycota	Sordariomycetes	Hypocreales				Unknown	0.00537634
Ascomycota	Dothideomycetes	Capnodiales				Unknown	0.0179211
Basidiomycota	Cystobasidiomycetes	Cystobasidiomycetes	Symmetrosporaceae	Symmetrospora	Symmetrospora foliicola	Yeast	0.046595
Basidiomycota	Agaricomycetes	Polyporales	Fomitopsidaceae	Cinereomyces	Cinereomyces lindbladii	Saprotroph	0.0197133
Basidiomycota	Agaricomycetes	Geastrales	Sphaerobolaceae	Sphaerobolus	Sphaerobolus stellatus	Saprotroph	0.00896057
Basidiomycota	Agaricomycetes	Agaricales	Tricholomataceae	Mycena	Mycena galericulata	Saprotroph	0.0394265
Ascomycota	Saccharomycetes	Saccharomycetales	Saccharomycetales	Candida	Candida smithsonii	Dimorphic yeast	0.229391
Ascomycota	Leotiomycetes	Helotiales				Unknown	0.0483871
Ascomycota	Leotiomycetes	Helotiales	Hyaloscyphaceae	Ciliolarina	Ciliolarina pinicola	Saprotroph	0.0358423
Basidiomycota	Exobasidiomycetes	Exobasidiales	Brachybasidiaceae	Meira	Meira geulakonigii	Plant pathogen	0.00716846
Ascomycota	Eurotiomycetes	Chaetothyriales	Herpotrichiellaceae	Exophiala		Yeast	0.0250896
Ascomycota	Lecanoromycetes	Lecanorales	Lecanoraceae	Lecidella	Lecidella elaeochroma	Lichen	0.0215054
Ascomycota	Dothideomycetes	Pleosporales				Unknown	0.0304659
Ascomycota	Lecanoromycetes	Lecanoromycetes	Lecanoromycetes	Sarea	Sarea resinae	Lichen	0.0215054
Ascomycota	Pezizomycetes	Pezizales	Pyronemataceae	Wilcoxina	Wilcoxina rehmii	Plant root symbiont	0.0645161
Basidiomycota	Tremellomycetes	Filobasidiales	Filobasidiaceae	Filobasidium	Filobasidium wieringae	Dimorphic yeast	0.52509
Basidiomycota	Agaricomycetes	Agaricales				Unknown	0.00716846
Ascomycota	Eurotiomycetes	Chaetothyriales				Unknown	0.116487
Basidiomycota	Agaricomycetes	Agaricales	Cortinariaceae	Cortinarius	Cortinarius testaceofolius	Plant root symbiont	0.0125448
Ascomycota	Leotiomycetes	Rhytismatales				Plant pathogen	0.016129
Olpidiomycota	Olpidiomycetes	Olpidiales	Olpidiaceae	Olpidium	Olpidium brassicae	Plant pathogen	0.00179211
Chytridiomycota	Spizellomycetes	Spizellomycetales	Powellomycetaceae	Powellomyces		Chytrid	0.0430108
Basidiomycota	Cystobasidiomycetes	Cystobasidiomycetes	Symmetrosporaceae	Symmetrospora	Symmetrospora gracilis	Yeast	0.0286738
Basidiomycota	Agaricomycetes	Polyporales	Xenasmataceae	Cabalodontia		Saprotroph	0.0215054
Mucoromycota	Umbelopsidomycetes	Umbelopsidales	Umbelopsidaceae	Umbelopsis		Saprotroph	0.046595
Basidiomycota	Agaricomycetes	Agaricales	Tricholomataceae	Phyllotopsis	Phyllotopsis nidulans	Saprotroph	0.0107527
Ascomycota	Dothideomycetes	Myriangiales	Myriangiaceae	Myriangium		Plant pathogen	0.00358423
Ascomycota	Lecanoromycetes	Caliciales	Physciaceae	Physcia	Physcia dubia	Lichen	0.0483871
Ascomycota	Dothideomycetes	Pleosporales	Phaeosphaeriaceae			Plant pathogen	0.0430108
Ascomycota	Dothideomycetes	Capnodiales	Mycosphaerellaceae	Ramularia	Ramularia grevilleana	Plant pathogen	0.170251
Basidiomycota	Agaricomycetes	Polyporales	Meruliaceae	Ceraceomyces	Ceraceomyces serpens	Saprotroph	0.0179211
Basidiomycota	Pucciniomycetes	Pachnocybales	Pachnocybaceae	Pachnocybe	Pachnocybe ferruginea	Plant pathogen	0.00179211
Ascomycota	Dothideomycetes	Pleosporales	Phaeosphaeriaceae	Septoriella	Septoriella hirta	Plant pathogen	0.12724
Ascomycota	Dothideomycetes	Pleosporales	Phaeosphaeriaceae	Septoriella	Septoriella hirta	Plant pathogen	0.11828
Ascomycota	Lecanoromycetes	Lecanorales	Parmeliaceae	Bryoria	Bryoria inactiva	Lichen	0.0340502
Ascomycota						Unknown	0.00896057
Ascomycota	Eurotiomycetes	Verrucariales	Verrucariaceae	Verrucaria		Lichen	0.0573477
Basidiomycota	Exobasidiomycetes	Exobasidiales	Exobasidiaceae	Exobasidium	Exobasidium woronichinii	Plant pathogen	0.016129
Ascomycota	Sordariomycetes	Hypocreales	Cordycipitaceae	Simplicillium	Simplicillium lamellicola	Other	0.00896057
Basidiomycota	Agaricomycetes	Polyporales	Hyphodermataceae	Hyphoderma	Hyphoderma setigerum	Saprotroph	0.0322581
Basidiomycota	Agaricomycetes	Agaricales	Tricholomataceae	Mycena	Mycena sanguinolenta	Saprotroph	0.0430108
Ascomycota	Eurotiomycetes	Chaetothyriales	Herpotrichiellaceae	Capronia		Saprotroph	0.0878136
Ascomycota	Leotiomycetes	Helotiales				Unknown	0.00896057
Ascomycota	Pezizomycetes	Pezizales	Pyronemataceae	Scutellinia	Scutellinia crinita	Saprotroph	0.00896057
Basidiomycota	Exobasidiomycetes	Exobasidiales	Exobasidiaceae	Exobasidium	Exobasidium pieridis-ovalifoliae	Plant pathogen	0.0896057
Ascomycota	Dothideomycetes	Pleosporales	Sporormiaceae			Saprotroph	0.0143369
Basidiomycota	Agaricomycetes	Polyporales	Polyporaceae	Datronia	Datronia mollis	Saprotroph	0.0752688
Ascomycota	Dothideomycetes	Pleosporales	Phaeosphaeriaceae	Phaeosphaeria	Phaeosphaeria silvatica	Plant pathogen	0.00896057
Basidiomycota	Agaricomycetes	Cantharellales	Cantharellales	Sistotrema	Sistotrema sernanderi	Saprotroph	0.0555556
Basidiomycota	Cystobasidiomycetes	Cystobasidiales	Cystobasidiaceae	Cystobasidium	Cystobasidium pinicola	Yeast	0.471326
Ascomycota	Dothideomycetes	Pleosporales	Phaeosphaeriaceae			Plant pathogen	0.016129
Basidiomycota	Malasseziomycetes	Malasseziales	Malasseziaceae	Malassezia	Malassezia globosa	Yeast	0.679211
Ascomycota	Dothideomycetes	Pleosporales	Phaeosphaeriaceae	Septoriella	Septoriella hirta	Plant pathogen	0.0376344
Basidiomycota	Agaricomycetes	Polyporales	Fomitopsidaceae	Dacryobolus	Dacryobolus sudans	Saprotroph	0.0197133
						Unknown	0.0340502
Basidiomycota	Cystobasidiomycetes	Erythrobasidiales				Yeast	0.0609319
Chytridiomycota	Spizellomycetes	Spizellomycetales				Chytrid	0.0107527
Basidiomycota	Geminibasidiomycetes	Geminibasidiales	Geminibasidiaceae	Geminibasidium		Dimorphic yeast	0.0107527
Basidiomycota	Agaricomycetes	Agaricales	Cortinariaceae	Cortinarius		Plant root symbiont	0.0268817
Ascomycota	Dothideomycetes	Capnodiales				Unknown	0.0250896
Ascomycota	Saccharomycetes	Saccharomycetales	Saccharomycetaceae	Vanderwaltozyma	Vanderwaltozyma yarrowii	Yeast	0.00537634
Ascomycota	Leotiomycetes	Helotiales	Dermateaceae	Oculimacula	Oculimacula yallundae	Plant pathogen	0.240143
Ascomycota	Dothideomycetes	Capnodiales				Unknown	0.0645161
Basidiomycota	Agaricomycetes	Cantharellales				Unknown	0.0501792
Basidiomycota	Wallemiomycetes	Wallemiales	Wallemiaceae	Wallemia	Wallemia canadensis	Mold	0.155914
Basidiomycota	Tremellomycetes	Cystofilobasidiales	Mrakiaceae	Itersonilia	Itersonilia perplexans	Dimorphic yeast	0.0681004
Ascomycota	Arthoniomycetes	Lichenostigmatales	Phaeococcomycetaceae	Phaeococcomyces		Yeast	0.0268817
						Unknown	0.00716846
Ascomycota	Sordariomycetes	Microascales	Microascaceae	Scedosporium	Scedosporium prolificans	Animal pathogen	0.016129
						Unknown	0.0286738
Ascomycota	Sordariomycetes	Microascales	Microascaceae	Microascus	Microascus brevicaulis	Saprotroph	0.078853
Ascomycota	Sordariomycetes	Sordariales	Cephalothecaceae	Phialemonium	Phialemonium inflatum	Animal pathogen	0.00716846
Ascomycota	Lecanoromycetes					Lichen	0.0734767
Ascomycota	Dothideomycetes	Capnodiales	Extremaceae	Vermiconia	Vermiconia calcicola	Other	0.0394265
Basidiomycota	Agaricomycetes	Polyporales	Coriolaceae	Trametes	Trametes hirsuta	Saprotroph	0.078853
Basidiomycota	Agaricomycetes	Hymenochaetales	Schizoporaceae	Hyphodontia	Hyphodontia pallidula	Saprotroph	0.0501792
Ascomycota	Lecanoromycetes	Lecanorales	Parmeliaceae	Hypogymnia	Hypogymnia physodes	Lichen	0.0197133
Ascomycota	Eurotiomycetes	Eurotiales	Trichocomaceae	Talaromyces	Talaromyces columbinus	Mold	0.016129
Ascomycota	Eurotiomycetes	Chaetothyriales	Herpotrichiellaceae	Exophiala		Yeast	0.105735
Basidiomycota	Agaricomycetes	Boletales	Coniophoraceae	Coniophora	Coniophora eremophila	Saprotroph	0.00179211
Ascomycota	Eurotiomycetes	Chaetothyriales	Herpotrichiellaceae			Dimorphic yeast	0.0125448
Ascomycota	Leotiomycetes	Helotiales	Helotiales	Mycoarthris	Mycoarthris corallina	Other	0.0286738
Ascomycota	Eurotiomycetes	Chaetothyriales	Herpotrichiellaceae			Dimorphic yeast	0.0197133
Ascomycota	Leotiomycetes	Helotiales	Vibrisseaceae	Phialocephala	Phialocephala oblonga	Plant associated	0.0268817
Ascomycota	Sordariomycetes	Sordariales	Lasiosphaeriaceae	Podospora	Podospora pleiospora	Saprotroph	0.00716846
Ascomycota	Pezizomycetes	Pezizales	Pyronemataceae	Geopyxis	Geopyxis carbonaria	Plant root symbiont	0.00537634
Basidiomycota	Agaricomycetes	Agaricales	Cortinariaceae	Cortinarius	Cortinarius obtusus	Plant root symbiont	0.0143369
Ascomycota	Sordariomycetes	Hypocreales	Nectriaceae	Nectria	Nectria zangii	Plant pathogen	0.0107527
Basidiomycota	Tremellomycetes	Tremellales	Bulleraceae	Genolevuria		Yeast	0.0716846
Ascomycota	Eurotiomycetes	Verrucariales				Lichen	0.00358423
Ascomycota	Lecanoromycetes	Candelariales	Candelariaceae	Candelariella	Candelariella coralliza	Lichen	0.00896057
Ascomycota	Dothideomycetes	Pleosporales	Melanommataceae	Alpinaria		Plant pathogen	0.143369
Ascomycota	Sordariomycetes	Diaporthales	Gnomoniaceae	Ophiognomonia	Ophiognomonia otanii	Plant pathogen	0.0322581
Basidiomycota	Agaricomycetes	Trechisporales	Hydnodontaceae	Brevicellicium	Brevicellicium olivascens	Saprotroph	0.0143369
Basidiomycota	Tremellomycetes					Unknown	0.0143369
Basidiomycota	Agaricomycetes	Agaricales	Strophariaceae			Saprotroph	0.0179211
Ascomycota	Dothideomycetes	Pleosporales				Unknown	0.00716846
Ascomycota	Leotiomycetes	Helotiales	Helotiales	Cadophora	Cadophora luteo-olivacea	Plant associated	0.202509
Ascomycota	Eurotiomycetes	Chaetothyriales	Herpotrichiellaceae	Capronia		Saprotroph	0.0358423
Ascomycota	Dothideomycetes	Pleosporales	Cucurbitariaceae	Pyrenochaetopsis	Pyrenochaetopsis leptospora	Plant pathogen	0.0394265
Basidiomycota	Agaricomycetes	Thelephorales	Thelephoraceae			Plant root symbiont	0.143369
Ascomycota	Leotiomycetes	Helotiales				Unknown	0.016129
Mortierellomycota	Mortierellomycetes	Mortierellales	Mortierellaceae	Mortierella	Mortierella parvispora	Saprotroph	0.0268817
Ascomycota	Dothideomycetes					Unknown	0.00358423
						Unknown	0.0143369
Basidiomycota	Agaricomycetes	Cantharellales	Cantharellales	Sistotrema	Sistotrema raduloides	Saprotroph	0.00358423
Ascomycota	Sordariomycetes	Lulworthiales	Lulworthiaceae	Zalerion		Other	0.0340502
Ascomycota	Eurotiomycetes	Chaetothyriales	Herpotrichiellaceae			Dimorphic yeast	0.016129
Ascomycota						Unknown	0.44086
Ascomycota	Sordariomycetes					Unknown	0.0394265
Basidiomycota	Pucciniomycetes	Pucciniales	Pucciniaceae	Puccinia	Puccinia coronata	Plant pathogen	0.0663082
Basidiomycota	Wallemiomycetes	Wallemiales	Wallemiaceae	Wallemia	Wallemia tropicalis	Mold	0.046595
Ascomycota	Leotiomycetes	Helotiales				Unknown	0.0537634
Ascomycota	Eurotiomycetes	Eurotiales	Thermoascaceae	Byssochlamys	Byssochlamys zollerniae	Mold	0.00179211
Ascomycota	Eurotiomycetes	Chaetothyriales	Trichomeriaceae	Bradymyces	Bradymyces alpinus	Extremophilous	0.00358423
Ascomycota	Sordariomycetes	Xylariales	Sporocadaceae	Pestalotiopsis	Pestalotiopsis verruculosa	Plant pathogen	0.143369
Ascomycota						Unknown	0.0573477
Basidiomycota	Agaricomycetes	Russulales	Stereaceae	Amylostereum	Amylostereum laevigatum	Saprotroph	0.0573477
Ascomycota	Dothideomycetes	Pleosporales	Melanommataceae	Gemmamyces		Plant pathogen	0.0179211
Basidiomycota	Agaricomycetes	Agaricales	Psathyrellaceae	Psathyrella	Psathyrella maculata	Saprotroph	0.0304659
Basidiomycota	Malasseziomycetes	Malasseziales	Malasseziaceae	Malassezia	Malassezia globosa	Yeast	0.182796
Ascomycota	Eurotiomycetes	Eurotiales	Aspergillaceae	Penicillium	Penicillium atrofulvum	Mold	0.0412186
						Unknown	0.0645161
Ascomycota	Sordariomycetes	Sordariales	Chaetomiaceae	Chaetomium		Mold	0.00179211
Basidiomycota	Microbotryomycetes	Sporidiobolales	Sporidiobolaceae	Sporobolomyces		Yeast	0.0125448
Basidiomycota	Agaricomycetes	Polyporales	Podoscyphaceae	Hypochnicium	Hypochnicium geogenium	Saprotroph	0.0376344
Basidiomycota	Tremellomycetes	Tremellales	Bulleribasidiaceae	Vishniacozyma	Vishniacozyma heimaeyensis	Yeast	0.0555556
Ascomycota	Orbiliomycetes	Orbiliales	Orbiliaceae	Orbilia	Orbilia blumenaviensis	Saprotroph	0.0143369
Ascomycota	Leotiomycetes	Helotiales	Helotiales	Cadophora		Plant associated	0.00179211
Ascomycota	Eurotiomycetes	Chaetothyriales	Cyphellophoraceae	Cyphellophora	Cyphellophora sessilis	Yeast	0.0412186
Ascomycota	Leotiomycetes	Helotiales	Helotiaceae	Cudoniella	Cudoniella clavus	Saprotroph	0.00896057
Basidiomycota	Agaricomycetes	Hymenochaetales	Hymenochaetaceae	Fuscoporia	Fuscoporia ferruginosa	Saprotroph	0.0125448
Ascomycota	Eurotiomycetes	Eurotiales	Aspergillaceae	Aspergillus		Mold	0.0663082
Ascomycota	Lecanoromycetes	Teloschistales	Teloschistaceae	Caloplaca	Caloplaca obscurella	Lichen	0.0107527
Ascomycota	Leotiomycetes	Helotiales	Helotiaceae			Unknown	0.0125448
Basidiomycota	Cystobasidiomycetes	Cystobasidiomycetes_ord_Incertae_sedis	Buckleyzymaceae	Buckleyzyma	Buckleyzyma phyllomatis	Yeast	0.0197133
Ascomycota	Sordariomycetes	Sordariales	Chaetomiaceae	Dichotomopilus	Dichotomopilus subfunicola	Mold	0.0179211
Ascomycota	Lecanoromycetes	Trapeliales	Trapeliaceae	Trapelia	Trapelia obtegens	Lichen	0.0304659
Basidiomycota	Cystobasidiomycetes	Erythrobasidiales	Erythrobasidiales	Cyrenella	Cyrenella elegans	Yeast	0.016129
Basidiomycota	Tremellomycetes	Cystofilobasidiales	Cystofilobasidiaceae	Cystofilobasidium	Cystofilobasidium macerans	Yeast	0.0681004
Basidiomycota	Agaricomycetes	Agaricales	Strophariaceae	Pholiota	Pholiota spumosa	Saprotroph	0.0232975
Ascomycota	Eurotiomycetes	Chaetothyriales				Unknown	0.0483871
Basidiomycota	Tremellomycetes	Tremellales	Tremellaceae	Cryptococcus		Dimorphic yeast	0.00896057
Basidiomycota	Wallemiomycetes	Wallemiales	Wallemiaceae	Wallemia	Wallemia ichthyophaga	Mold	0.0878136
Basidiomycota	Agaricomycetes	Agaricales	Psathyrellaceae	Coprinopsis	Coprinopsis acuminata	Saprotroph	0.163082
Basidiomycota	Agaricomycetes	Cantharellales	Cantharellales	Sistotrema	Sistotrema oblongisporum	Saprotroph	0.109319
Ascomycota	Eurotiomycetes	Chaetothyriales	Herpotrichiellaceae			Dimorphic yeast	0.0107527
Ascomycota	Pezizomycetes	Pezizales	Pyronemataceae	Trichophaea		Plant root symbiont	0.0215054
Ascomycota	Leotiomycetes	Helotiales	Dermateaceae	Oculimacula	Oculimacula yallundae	Plant pathogen	0.290323
Ascomycota	Sordariomycetes	Hypocreales	Hypocreaceae	Trichoderma		Saprotroph	0.146953
Ascomycota	Eurotiomycetes					Unknown	0.0860215
Ascomycota						Unknown	0.0179211
Ascomycota	Eurotiomycetes	Chaetothyriales	Herpotrichiellaceae			Dimorphic yeast	0.0215054
Ascomycota	Eurotiomycetes	Chaetothyriales	Herpotrichiellaceae	Exophiala	Exophiala sideris	Yeast	0.243728
Mucoromycota	Endogonomycetes	GS22				Lichen	0.00358423
Basidiomycota	Agaricomycetes	Agaricales				Unknown	0.0197133
Ascomycota	Dothideomycetes	Capnodiales	Capnodiales	Phaeotheca	Phaeotheca triangularis	Yeast	0.0358423
Basidiomycota	Tremellomycetes					Unknown	0.00896057
Basidiomycota	Agaricomycetes	Cantharellales	Cantharellales	Sistotrema	Sistotrema brinkmannii	Saprotroph	0.114695
Ascomycota	Leotiomycetes	Erysiphales	Erysiphaceae	Erysiphe	Erysiphe adunca	Plant pathogen	0.0358423
Basidiomycota	Microbotryomycetes	Microbotryomycetes_ord_Incertae_sedis	Chrysozymaceae			Yeast	0.016129
Ascomycota	Eurotiomycetes	Chaetothyriales	Trichomeriaceae	Knufia		Yeast	0.00716846
Basidiomycota	Agaricomycetes					Unknown	0.0232975
Basidiomycota	Agaricomycetes					Unknown	0.0268817
Ascomycota	Dothideomycetes	Pleosporales	Didymellaceae	Ascochyta		Plant pathogen	0.0519713
Ascomycota	Eurotiomycetes	Chaetothyriales	Herpotrichiellaceae			Dimorphic yeast	0.0770609
Basidiomycota	Agaricomycetes	Polyporales	Fomitopsidaceae	Fomitopsis	Fomitopsis pinicola	Saprotroph	0.193548
Basidiomycota	Agaricomycetes	Trechisporales	Hydnodontaceae	Trechispora		Saprotroph	0.00358423
Ascomycota	Eurotiomycetes	Chaetothyriales	Herpotrichiellaceae			Dimorphic yeast	0.016129
Ascomycota	Leotiomycetes	Helotiales	Helotiales	Chalara	Chalara longipes	Plant pathogen	0.0483871
Mortierellomycota	Mortierellomycetes	Mortierellales	Mortierellaceae	Mortierella		Saprotroph	0.0483871
Basidiomycota	Agaricomycetes	Polyporales				Saprotroph	0.129032
Basidiomycota	Agaricomycetes	Agaricales	Cortinariaceae	Cortinarius	Cortinarius brunneus	Plant root symbiont	0.0734767
Ascomycota	Eurotiomycetes	Eurotiales	Aspergillaceae	Penicillium		Mold	0.448029
Ascomycota	Lecanoromycetes	Lecanorales	Lecanoraceae	Scoliciosporum	Scoliciosporum umbrinum	Lichen	0.0286738
Basidiomycota	Agaricomycetes	Trechisporales	Hydnodontaceae	Trechispora	Trechispora cohaerens	Saprotroph	0.0232975
Ascomycota	Saccharomycetes	Saccharomycetales	Saccharomycetaceae	Eremothecium	Eremothecium coryli	Plant pathogen	0.00537634
Ascomycota	Dothideomycetes	Pleosporales				Unknown	0.0340502
Ascomycota	Leotiomycetes	Helotiales	Hyaloscyphaceae	Lachnellula	Lachnellula calyciformis	Plant pathogen	0.0250896
Chytridiomycota	Rhizophlyctidomycetes	Rhizophlyctidales	Rhizophlyctidaceae	Rhizophlyctis	Rhizophlyctis rosea	Chytrid	0.00179211
Basidiomycota	Exobasidiomycetes	Exobasidiales	Exobasidiaceae	Exobasidium	Exobasidium pieridis-ovalifoliae	Plant pathogen	0.0215054
Ascomycota	Dothideomycetes					Unknown	0.0663082
Basidiomycota	Agaricomycetes	Hymenochaetales	Hymenochaetaceae	Phellinus	Phellinus igniarius	Saprotroph	0.0197133
Basidiomycota	Cystobasidiomycetes	Erythrobasidiales	Erythrobasidiaceae	Erythrobasidium	Erythrobasidium hasegawianum	Yeast	0.0250896
Basidiomycota	Agaricomycetes	Agaricales				Unknown	0.0232975
Basidiomycota	Agaricomycetes	Polyporales	Steccherinaceae	Steccherinum	Steccherinum fimbriatum	Saprotroph	0.0645161
Ascomycota	Sordariomycetes	Hypocreales				Unknown	0.00179211
Basidiomycota	Agaricomycetes	Hymenochaetales	Schizoporaceae	Hastodontia		Saprotroph	0.0358423
Ascomycota	Sordariomycetes	Xylariales	Bartaliniaceae	Truncatella	Truncatella spadicea	Plant pathogen	0.0268817
Ascomycota	Sordariomycetes	Xylariales	Amphisphaeriaceae	Discostroma	Discostroma tostum	Plant pathogen	0.116487
Ascomycota	Eurotiomycetes	Chaetothyriales	Herpotrichiellaceae	Cladophialophora		Saprotroph	0.0250896
Ascomycota	Dothideomycetes	Capnodiales	Mycosphaerellaceae	Cercospora	Cercospora sojina	Plant pathogen	0.0358423
Ascomycota	Sordariomycetes					Unknown	0.00896057
Ascomycota						Unknown	0.0143369
Ascomycota	Eurotiomycetes	Chaetothyriales	Herpotrichiellaceae			Dimorphic yeast	0.0304659
Ascomycota	Saccharomycetes	Saccharomycetales	Debaryomycetaceae	Lodderomyces	Lodderomyces elongisporus	Yeast	0.0448029
Basidiomycota	Agaricomycetes	Polyporales	Meruliaceae	Hyphodermella		Saprotroph	0.00537634
Basidiomycota	Tremellomycetes	Filobasidiales	Piskurozymaceae	Solicoccozyma	Solicoccozyma aeria	Yeast	0.0197133
Ascomycota	Sordariomycetes	Coniochaetales	Coniochaetaceae	Coniochaeta		Dimorphic yeast	0.0645161
Basidiomycota	Microbotryomycetes	Microbotryomycetes_ord_Incertae_sedis	Chrysozymaceae	Yurkovia	Yurkovia mendeliana	Yeast	0.00896057
Ascomycota	Eurotiomycetes	Chaetothyriales	Trichomeriaceae	Bradymyces		Extremophilous	0.00537634
Ascomycota	Eurotiomycetes	Chaetothyriales				Unknown	0.0376344
Ascomycota	Eurotiomycetes	Chaetothyriales	Herpotrichiellaceae			Dimorphic yeast	0.0286738
Basidiomycota	Microbotryomycetes	Leucosporidiales	Leucosporidiaceae	Leucosporidium	Leucosporidium creatinivorum	Yeast	0.297491
Mortierellomycota	Mortierellomycetes	Mortierellales	Mortierellaceae	Mortierella	Mortierella humilis	Saprotroph	0.0537634
Basidiomycota	Agaricomycetes	Agaricales	Hydnangiaceae	Laccaria	Laccaria pseudomontana	Plant root symbiont	0.0143369
Basidiomycota	Agaricomycetes	Agaricales	Psathyrellaceae	Coprinellus	Coprinellus disseminatus	Saprotroph	0.0179211
Mucoromycota	Mucoromycetes	Mucorales	Mucoraceae	Mucor	Mucor plasmaticus	Mold	0.00358423
Basidiomycota	Exobasidiomycetes	Exobasidiales	Exobasidiaceae	Exobasidium	Exobasidium maculosum	Plant pathogen	0.0250896
Basidiomycota	Pucciniomycetes	Platygloeales	Eocronartiaceae	Eocronartium		Plant pathogen	0.00179211
Basidiomycota	Agaricomycetes	Boletales	Boletales	Chalciporus	Chalciporus piperatus	Plant root symbiont	0.0250896
Chytridiomycota	Spizellomycetes	Spizellomycetales	Powellomycetaceae	Powellomyces		Chytrid	0.00537634
Basidiomycota	Agaricomycetes	Hymenochaetales	Hymenochaetales	Peniophorella	Peniophorella praetermissa	Saprotroph	0.046595
Basidiomycota	Microbotryomycetes	Microbotryales	Microbotryaceae	Microbotryum	Microbotryum bistortarum	Plant pathogen	0.016129
Basidiomycota	Agaricomycetes	Agaricales	Lycoperdaceae	Lycoperdon	Lycoperdon pratense	Saprotroph	0.062724
Basidiomycota	Agaricomycetes	Hymenochaetales	Tubulicrinaceae	Tubulicrinis	Tubulicrinis medius	Saprotroph	0.0107527
Ascomycota	Pezizomycetes	Pezizales	Discinaceae	Gyromitra	Gyromitra infula	Saprotroph	0.0143369
Basidiomycota	Tremellomycetes	Filobasidiales	Filobasidiaceae	Filobasidium	Filobasidium stepposum	Dimorphic yeast	0.0107527
Ascomycota	Dothideomycetes	Pleosporales				Unknown	0.0179211
Ascomycota	Eurotiomycetes	Chaetothyriales				Unknown	0.0143369
Basidiomycota	Agaricomycetes	Polyporales	Steccherinaceae	Junghuhnia	Junghuhnia nitida	Saprotroph	0.0125448
Basidiomycota	Agaricomycetes	Agaricales	Lycoperdaceae	Calvatia	Calvatia gigantea	Saprotroph	0.00537634
Basidiomycota	Agaricomycetes	Agaricales	Hydnangiaceae	Laccaria	Laccaria amethystina	Plant root symbiont	0.0232975
Basidiomycota	Agaricomycetes	Russulales				Unknown	0.0483871
Mucoromycota	Mucoromycetes	Mucorales	Mucoraceae	Mucor	Mucor irregularis	Mold	0.0197133
Ascomycota	Lecanoromycetes	Teloschistales	Teloschistaceae	Athallia	Athallia cerinelloides	Lichen	0.00896057
						Unknown	0.0107527
Ascomycota	Dothideomycetes	Myriangiales	Myriangiaceae	Myriangium		Plant pathogen	0.00179211
Ascomycota	Sordariomycetes	Sordariales	Chaetomiaceae	Chaetomium		Mold	0.0340502
Basidiomycota	Agaricomycetes	Agaricales	Hymenogastraceae	Hebeloma	Hebeloma aanenii	Plant root symbiont	0.0268817
Ascomycota	Saccharomycetes	Saccharomycetales	Pichiaceae	Nakazawaea	Nakazawaea populi	Yeast	0.0107527
Basidiomycota	Tremellomycetes	Cystofilobasidiales	Mrakiaceae	Udeniomyces	Udeniomyces kanasensis	Yeast	0.0448029
Ascomycota	Dothideomycetes					Unknown	0.0501792
Basidiomycota	Tremellomycetes	Cystofilobasidiales				Yeast	0.0860215
Basidiomycota	Agaricomycetes	Agaricales	Lycoperdaceae	Lycoperdon	Lycoperdon pyriforme	Saprotroph	0.53405
						Unknown	0.123656
Chytridiomycota	Rhizophydiomycetes	Rhizophydiales	Alphamycetaceae	Betamyces		Chytrid	0.00358423
Ascomycota	Leotiomycetes	Helotiales	Hyaloscyphaceae	Lemonniera		Saprotroph	0.0179211
Ascomycota	Lecanoromycetes	Ostropales	Stictidaceae	Cryptodiscus	Cryptodiscus microstomus	Lichen	0.00896057
Basidiomycota	Agaricomycetes	Agaricales				Unknown	0.0573477
						Unknown	0.0125448
Ascomycota	Leotiomycetes	Helotiales	Helotiaceae	Infundichalara	Infundichalara minuta	Saprotroph	0.0107527
Ascomycota	Eurotiomycetes	Chaetothyriales				Unknown	0.0125448
Ascomycota						Unknown	0.09319
Ascomycota	Dothideomycetes	Capnodiales				Unknown	0.0322581
Ascomycota	Eurotiomycetes	Chaetothyriales				Unknown	0.0107527
Basidiomycota	Tremellomycetes	Filobasidiales	Filobasidiaceae	Goffeauzyma	Goffeauzyma gastrica	Yeast	0.0322581
Ascomycota	Eurotiomycetes	Eurotiales	Aspergillaceae	Aspergillus	Aspergillus conicus	Mold	0.5
Ascomycota	Lecanoromycetes	Lecanorales	Parmeliaceae	Hypogymnia	Hypogymnia physodes	Lichen	0.0197133
Ascomycota	Saccharomycetes	Saccharomycetales	Saccharomycetales	Candida		Dimorphic yeast	0.378136
Basidiomycota	Tremellomycetes	Filobasidiales	Piskurozymaceae	Piskurozyma	Piskurozyma capsuligena	Yeast	0.00896057
Ascomycota	Dothideomycetes					Unknown	0.0304659
Basidiomycota	Agaricomycetes	Russulales	Bondarzewiaceae	Heterobasidion	Heterobasidion orientale	Saprotroph	0.274194
Basidiomycota	Agaricomycetes	Russulales	Gloeocystidiellaceae	Gloeocystidiellum	Gloeocystidiellum kenyense	Saprotroph	0.0125448
Basidiomycota	Tremellomycetes	Tremellales	Bulleribasidiaceae	Vishniacozyma		Yeast	0.419355
Basidiomycota	Agaricomycetes	Agaricales	Tricholomataceae	Clitocybe		Saprotroph	0.0591398
Basidiomycota	Agaricomycetes	Cantharellales	Cantharellales	Sistotrema	Sistotrema autumnale	Saprotroph	0.0448029
Ascomycota	Sordariomycetes	Hypocreales	Nectriaceae	Fusarium	Fusarium oxysporum	Plant pathogen	0.046595
Basidiomycota	Agaricomycetes	Thelephorales	Thelephoraceae	Tomentellopsis		Plant root symbiont	0.00896057
Ascomycota	Sordariomycetes	Hypocreales	Clavicipitaceae	Metarhizium		Animal pathogen	0.00358423
Basidiomycota	Agaricomycetes	Atheliales	Atheliaceae	Piloderma	Piloderma byssinum	Plant root symbiont	0.0519713
Basidiomycota	Agaricomycetes	Polyporales	Fomitopsidaceae			Saprotroph	0.00537634
Ascomycota	Leotiomycetes	Helotiales	Helotiaceae	Tetracladium	Tetracladium marchalianum	Saprotroph	0.0716846
Ascomycota	Leotiomycetes	Erysiphales	Erysiphaceae	Blumeria	Blumeria graminis	Plant pathogen	0.0143369
Basidiomycota	Agaricomycetes	Hymenochaetales	Schizoporaceae	Xylodon	Xylodon raduloides	Saprotroph	0.0286738
Ascomycota	Eurotiomycetes	Chaetothyriales	Trichomeriaceae	Trichomerium	Trichomerium dioscoreae	Plant pathogen	0.0286738
Basidiomycota	Agaricomycetes	Polyporales	Meruliaceae	Bjerkandera	Bjerkandera adusta	Saprotroph	0.0698925
Basidiomycota	Microbotryomycetes	Leucosporidiales	Leucosporidiaceae	Leucosporidium	Leucosporidium golubevii	Yeast	0.112903
Ascomycota	Sordariomycetes	Sordariales	Chaetomiaceae	Humicola	Humicola grisea	Mold	0.103943
Ascomycota	Saccharomycetes	Saccharomycetales				Yeast	0.046595
						Unknown	0.0107527
Ascomycota	Sordariomycetes	Hypocreales	Cordycipitaceae	Lecanicillium	Lecanicillium flavidum	Animal pathogen	0.0698925
Basidiomycota	Agaricomycetes	Polyporales	Meruliaceae	Ceraceomyces	Ceraceomyces serpens	Saprotroph	0.0143369
Basidiomycota	Agaricomycetes	Boletales	Suillaceae	Suillus	Suillus pseudoalbivelatus	Plant root symbiont	0.0322581
Basidiomycota	Tremellomycetes	Tremellales	Bulleribasidiaceae	Dioszegia	Dioszegia rishiriensis	Yeast	0.046595
Ascomycota	Coniocybomycetes	Coniocybales	Coniocybaceae	Chaenotheca	Chaenotheca trichialis	Lichen	0.00179211
Ascomycota	Dothideomycetes	Dothideales	Dothideaceae	Endoconidioma	Endoconidioma populi	Plant pathogen	0.0143369
Mucoromycota	Umbelopsidomycetes	Umbelopsidales	Umbelopsidaceae	Umbelopsis	Umbelopsis dimorpha	Saprotroph	0.00896057
Basidiomycota	Agaricomycetes	Polyporales	Meruliaceae	Scopuloides	Scopuloides hydnoides	Saprotroph	0.0340502
Basidiomycota	Agaricomycetes	Hymenochaetales	Hymenochaetaceae	Phellinus	Phellinus cinereus	Saprotroph	0.0232975
Basidiomycota	Agaricomycetes	Polyporales	Fomitopsidaceae	Postia	Postia ptychogaster	Saprotroph	0.00537634
Ascomycota	Eurotiomycetes	Chaetothyriales	Herpotrichiellaceae	Rhinocladiella		Animal pathogen	0.0179211
Basidiomycota	Agaricomycetes	Agaricales	Hymenogastraceae	Hebeloma	Hebeloma mesophaeum	Plant root symbiont	0.0340502
Basidiomycota	Exobasidiomycetes	Exobasidiales	Brachybasidiaceae	Meira		Plant pathogen	0.0215054
Ascomycota						Unknown	0.0215054
Basidiomycota						Unknown	0.00358423
Ascomycota	Dothideomycetes	Pleosporales				Unknown	0.0394265
Basidiomycota	Agaricomycetes	Agaricales	Cortinariaceae	Gymnopilus	Gymnopilus penetrans	Saprotroph	0.121864
Ascomycota	Dothideomycetes					Unknown	0.0125448
Basidiomycota	Agaricomycetes	Agaricales	Strophariaceae	Kuehneromyces	Kuehneromyces mutabilis	Saprotroph	0.154122
Ascomycota	Eurotiomycetes	Chaetothyriales	Herpotrichiellaceae			Dimorphic yeast	0.0215054
Ascomycota	Leotiomycetes	Helotiales	Helotiales	Kendrickiella	Kendrickiella phycomyces	Plant pathogen	0.657706
Basidiomycota	Agaricomycetes	Agaricales	Strophariaceae	Deconica	Deconica phillipsii	Saprotroph	0.0322581
Ascomycota	Dothideomycetes					Unknown	0.200717
Ascomycota	Saccharomycetes	Saccharomycetales	Saccharomycetales	Candida	Candida santamariae	Dimorphic yeast	0.387097
Ascomycota	Eurotiomycetes	Chaetothyriales				Unknown	0.0250896
Basidiomycota	Agaricomycetes	Agaricales	Psathyrellaceae	Parasola	Parasola hercules	Saprotroph	0.00716846
Ascomycota	Dothideomycetes					Unknown	0.0376344
Ascomycota	Eurotiomycetes	Chaetothyriales				Unknown	0.0107527
Ascomycota	Leotiomycetes	Helotiales	Dermateaceae	Mollisia		Plant associated	0.00716846
Basidiomycota	Cystobasidiomycetes	Cystobasidiales	Cystobasidiaceae	Cystobasidium	Cystobasidium slooffiae	Yeast	0.0537634
Basidiomycota	Agaricomycetes	Agaricales				Unknown	0.0394265
Basidiomycota	Agaricomycetes	Hymenochaetales	Schizoporaceae			Saprotroph	0.00716846
Basidiomycota	Exobasidiomycetes	Entylomatales	Entylomataceae	Entyloma	Entyloma cosmi	Plant pathogen	0.00896057
Basidiomycota	Agaricomycetes	Agaricales	Tricholomataceae	Mycena	Mycena vulgaris	Saprotroph	0.145161
Mortierellomycota	Mortierellomycetes	Mortierellales	Mortierellaceae	Mortierella	Mortierella gamsii	Saprotroph	0.0340502
Basidiomycota	Agaricomycetes	Polyporales	Polyporaceae	Fomes	Fomes fomentarius	Saprotroph	0.163082
Ascomycota	Lecanoromycetes	Lecanorales	Parmeliaceae	Platismatia	Platismatia glauca	Lichen	0.046595
Ascomycota	Eurotiomycetes	Chaetothyriales	Herpotrichiellaceae	Rhinocladiella		Animal pathogen	0.0501792
Ascomycota	Dothideomycetes	Pleosporales				Unknown	0.0179211
Basidiomycota	Agaricomycetes	Polyporales	Podoscyphaceae	Hypochnicium	Hypochnicium punctulatum	Saprotroph	0.016129
Basidiomycota	Agaricomycetes	Polyporales	Polyporaceae			Saprotroph	0.00358423
Ascomycota	Eurotiomycetes	Verrucariales	Verrucariaceae	Verrucaria		Lichen	0.134409
Basidiomycota	Agaricomycetes	Cantharellales				Unknown	0.0752688
Basidiomycota	Wallemiomycetes	Wallemiales	Wallemiaceae	Wallemia	Wallemia muriae	Mold	0.170251
Ascomycota	Dothideomycetes	Pleosporales	Sporormiaceae	Preussia	Preussia dubia	Saprotroph	0.0286738
Ascomycota	Dothideomycetes	Pleosporales	Didymellaceae	Didymella	Didymella gardeniae	Plant pathogen	0.0609319
Ascomycota	Dothideomycetes	Pleosporales	Leptosphaeriaceae	Plenodomus	Plenodomus influorescens	Plant pathogen	0.00179211
Ascomycota	Dothideomycetes	Dothideales	Dothideaceae	Dothidea	Dothidea sambuci	Plant pathogen	0.0376344
Basidiomycota	Agaricomycetes	Agaricales	Hebelomataceae			Plant root symbiont	0.0519713
Basidiomycota	Pucciniomycetes	Pucciniales	Pucciniastraceae	Pucciniastrum	Pucciniastrum epilobii	Plant pathogen	0.00537634
						Unknown	0.00537634
						Unknown	0.0232975
Ascomycota	Eurotiomycetes	Chaetothyriales	Herpotrichiellaceae	Rhinocladiella		Animal pathogen	0.00716846
Ascomycota	Eurotiomycetes	Chaetothyriales	Trichomeriaceae	Bradymyces		Extremophilous	0.0286738
Ascomycota	Dothideomycetes	Capnodiales	Capnodiales	Hispidoconidioma	Hispidoconidioma alpinum	Plant pathogen	0.0537634
Ascomycota	Dothideomycetes	Pleosporales				Unknown	0.120072
Basidiomycota	Agaricomycetes	Agaricales	Strophariaceae	Galerina	Galerina mniophila	Saprotroph	0.0107527
Ascomycota	Eurotiomycetes	Chaetothyriales				Unknown	0.586022
Ascomycota	Dothideomycetes	Pleosporales				Unknown	0.0268817
Basidiomycota	Pucciniomycetes	Pucciniales	Pucciniaceae	Puccinia	Puccinia poarum	Plant pathogen	0.00896057
Ascomycota	Leotiomycetes	Helotiales	Vibrisseaceae	Vibrissea	Vibrissea flavovirens	Saprotroph	0.0215054
Basidiomycota	Agaricomycetes	Polyporales	Steccherinaceae	Steccherinum	Steccherinum ochraceum	Saprotroph	0.0143369
Basidiomycota	Agaricomycetes	Russulales	Lachnocladiaceae	Gloiothele	Gloiothele citrina	Saprotroph	0.0591398
Basidiomycota	Cystobasidiomycetes	Cyphobasidiales				Unknown	0.0143369
Ascomycota	Sordariomycetes	Hypocreales				Unknown	0.00358423
Basidiomycota	Agaricomycetes	Auriculariales	Exidiaceae	Exidia	Exidia truncata	Saprotroph	0.0143369
Basidiomycota	Microbotryomycetes	Leucosporidiales	Leucosporidiaceae	Leucosporidium		Yeast	0.0483871
Ascomycota	Dothideomycetes	Dothideales	Aureobasidiaceae	Aureobasidium	Aureobasidium pullulans	Dimorphic yeast	0.842294
Ascomycota	Saccharomycetes	Saccharomycetales	Phaffomycetaceae	Cyberlindnera		Yeast	0.00179211
Basidiomycota	Pucciniomycetes	Pucciniales	Pucciniaceae	Puccinia	Puccinia graminis	Plant pathogen	0.016129
Basidiomycota	Microbotryomycetes	Sporidiobolales	Sporidiobolaceae			Yeast	0.0394265
Ascomycota	Sordariomycetes	Coniochaetales	Coniochaetaceae	Coniochaeta	Coniochaeta decumbens	Dimorphic yeast	0.0143369
Ascomycota						Unknown	0.0358423
Basidiomycota	Microbotryomycetes	Kriegeriales	Kriegeriaceae			Yeast	0.487455
Basidiomycota	Agaricomycetes	Agaricales	Crepidotaceae	Crepidotus	Crepidotus mollis	Saprotroph	0.0143369
Chytridiomycota	Spizellomycetes	Spizellomycetales				Chytrid	0.0268817
Ascomycota	Dothideomycetes	Pleosporales	Pleosporaceae	Stemphylium		Plant pathogen	0.0501792
Ascomycota	Eurotiomycetes	Chaetothyriales				Unknown	0.0197133
Ascomycota	Eurotiomycetes	Verrucariales	Verrucariaceae	Verrucaria		Lichen	0.177419
Ascomycota	Leotiomycetes	Helotiales				Unknown	0.00537634
Ascomycota	Lecanoromycetes	Lecanorales	Micareaceae	Micarea	Micarea denigrata	Lichen	0.00537634
Ascomycota	Pezizomycetes	Pezizales	Pyronemataceae	Lamprospora		Saprotroph	0.00358423
Basidiomycota	Microbotryomycetes	Leucosporidiales	Leucosporidiaceae	Mastigobasidium		Yeast	0.100358
Ascomycota						Unknown	0.0197133
Basidiomycota	Agaricomycetes	Atheliales	Atheliaceae	Athelia	Athelia arachnoidea	Saprotroph	0.0232975
Ascomycota	Sordariomycetes	Glomerellales	Plectosphaerellaceae	Plectosphaerella		Plant pathogen	0.0143369
Basidiomycota	Agaricomycetes	Thelephorales	Thelephoraceae	Pseudotomentella	Pseudotomentella mucidula	Plant root symbiont	0.00537634
Ascomycota	Pezizomycetes	Pezizales				Unknown	0.00358423
Basidiomycota	Tremellomycetes	Tremellales	Bulleribasidiaceae	Vishniacozyma	Vishniacozyma dimennae	Yeast	0.0304659
Basidiomycota	Agaricomycetes	Sebacinales	Sebacinaceae	Sebacina		Plant root symbiont	0.00358423
						Unknown	0.0376344
Ascomycota	Eurotiomycetes	Chaetothyriales				Unknown	0.0286738
Ascomycota	Sordariomycetes					Unknown	0.016129
Basidiomycota	Agaricomycetes	Agaricales	Tricholomataceae	Pleurocybella	Pleurocybella porrigens	Saprotroph	0.046595
Ascomycota	Dothideomycetes	Pleosporales	Phaeosphaeriaceae	Leptospora	Leptospora rubella	Plant pathogen	0.00537634
Basidiomycota	Microbotryomycetes					Unknown	0.0250896
Ascomycota	Eurotiomycetes	Chaetothyriales	Herpotrichiellaceae	Exophiala	Exophiala xenobiotica	Yeast	0.290323
Ascomycota	Lecanoromycetes	Caliciales	Physciaceae	Physcia	Physcia adscendens	Lichen	0.0913978
Basidiomycota	Agaricomycetes	Hymenochaetales	Schizoporaceae	Xylodon	Xylodon rimosissimus	Saprotroph	0.0555556
Basidiomycota	Tremellomycetes	Cystofilobasidiales	Mrakiaceae	Krasilnikovozyma	Krasilnikovozyma huempii	Dimorphic yeast	0.0179211
Ascomycota	Sordariomycetes	Hypocreales	Nectriaceae	Neonectria	Neonectria candida	Plant pathogen	0.0250896
Ascomycota	Sordariomycetes	Hypocreales	Hypocreales	Ustilaginoidea	Ustilaginoidea virens	Plant pathogen	0.00358423
Basidiomycota	Agaricomycetes	Hymenochaetales	Tubulicrinaceae	Tubulicrinis	Tubulicrinis subulatus	Saprotroph	0.0232975
Ascomycota	Dothideomycetes	Capnodiales	Cladosporiaceae	Toxicocladosporium	Toxicocladosporium rubrigenum	Saprotroph	0.0286738
Basidiomycota	Agaricomycetes	Agaricales	Cortinariaceae	Cortinarius	Cortinarius coleoptera	Plant root symbiont	0.0179211
Basidiomycota	Pucciniomycetes	Pucciniales	Pucciniastraceae	Melampsoridium	Melampsoridium betulinum	Plant pathogen	0.603943
Ascomycota	Sordariomycetes	Trichosphaeriales	Trichosphaeriaceae	Nigrospora	Nigrospora oryzae	Saprotroph	0.0268817
Ascomycota	Dothideomycetes	Pleosporales	Phaeosphaeriaceae	Phaeosphaeria	Phaeosphaeria silvatica	Plant pathogen	0.00896057
						Unknown	0.0197133
Ascomycota						Unknown	0.0125448
Basidiomycota	Tremellomycetes	Trichosporonales	Trichosporonaceae	Apiotrichum	Apiotrichum xylopini	Yeast	0.0878136
Basidiomycota	Tremellomycetes					Unknown	0.0537634
Ascomycota	Leotiomycetes	Helotiales				Unknown	0.016129
Ascomycota	Dothideomycetes	Pleosporales	Sporormiaceae			Saprotroph	0.00896057
Ascomycota	Pezizomycetes	Pezizales	Pyronemataceae			Unknown	0.016129
Basidiomycota	Cystobasidiomycetes	Erythrobasidiales				Yeast	0.0143369
Ascomycota	Leotiomycetes	Helotiales	Helotiales	Davidhawksworthia		Plant pathogen	0.0125448
Basidiomycota	Tremellomycetes	Trichosporonales	Trichosporonaceae	Cutaneotrichosporon	Cutaneotrichosporon debeurmannianum	Yeast	0.016129
Ascomycota	Eurotiomycetes	Chaetothyriales				Unknown	0.00716846
Ascomycota	Lecanoromycetes	Lecanorales	Lecanoraceae	Lecanora	Lecanora farinaria	Lichen	0.0358423
Ascomycota	Sordariomycetes	Hypocreales	Hypocreales	Sarocladium	Sarocladium kiliense	Animal pathogen	0.00179211
Ascomycota	Dothideomycetes	Pleosporales	Sporormiaceae	Preussia	Preussia tetramera	Saprotroph	0.0143369
Basidiomycota	Tremellomycetes	Tremellales	Bulleribasidiaceae	Vishniacozyma	Vishniacozyma dimennae	Yeast	0.12724
Basidiomycota	Agaricomycetes	Cantharellales	Ceratobasidiaceae	Rhizoctonia		Plant pathogen	0.00716846
Glomeromycota	Archaeosporomycetes	Archaeosporales	Archaeosporaceae			Lichen	0.00179211
						Unknown	0.0250896
Basidiomycota	Agaricomycetes	Agaricales	Tricholomataceae	Baeospora	Baeospora myosura	Saprotroph	0.100358
Ascomycota	Sordariomycetes	Xylariales	Xylariaceae	Nemania		Saprotroph	0.0304659
Basidiomycota	Agaricomycetes	Agaricales	Pleurotaceae	Pleurotus	Pleurotus abieticola	Saprotroph	0.016129
Basidiomycota	Agaricomycetes	Polyporales	Hyphodermataceae	Hyphoderma		Saprotroph	0.0304659
Ascomycota	Dothideomycetes					Unknown	0.00179211
Basidiomycota	Agaricomycetes	Boletales	Serpulaceae	Serpula	Serpula himantioides	Saprotroph	0.0304659
Ascomycota	Sordariomycetes	Xylariales	Microdochiaceae	Microdochium	Microdochium phragmitis	Plant pathogen	0.460573
Basidiomycota	Microbotryomycetes	Sporidiobolales	Sporidiobolaceae	Rhodotorula	Rhodotorula mucilaginosa	Yeast	0.695341
Ascomycota	Eurotiomycetes	Chaetothyriales	Trichomeriaceae	Knufia	Knufia perforans	Yeast	0.11828
Basidiomycota	Tremellomycetes	Cystofilobasidiales	Cystofilobasidiaceae	Cystofilobasidium	Cystofilobasidium infirmominiatum	Yeast	0.12724
						Unknown	0.00716846
Ascomycota	Leotiomycetes	Erysiphales	Erysiphaceae	Blumeria	Blumeria graminis	Plant pathogen	0.114695
Basidiomycota	Ustilaginomycetes	Urocystidales	Urocystidaceae	Urocystis	Urocystis eranthidis	Plant pathogen	0.0125448
						Unknown	0.00358423
Basidiomycota	Agaricomycetes	Agaricales	Strophariaceae	Pholiota	Pholiota lubrica	Saprotroph	0.0125448
Ascomycota	Dothideomycetes	Capnodiales	Teratosphaeriaceae	Elasticomyces	Elasticomyces elasticus	Extremophilous	0.100358
Basidiomycota	Tremellomycetes	Tremellales	Bulleribasidiaceae	Vishniacozyma	Vishniacozyma victoriae	Yeast	0.849462
Basidiomycota	Microbotryomycetes	Sporidiobolales	Sporidiobolaceae	Sporobolomyces	Sporobolomyces salicinus	Yeast	0.0304659
Ascomycota	Leotiomycetes	Helotiales	Dermateaceae	Calloria	Calloria urticae	Saprotroph	0.0537634
Ascomycota						Unknown	0.0430108
Ascomycota	Saccharomycetes	Saccharomycetales	Saccharomycetales	Candida	Candida tropicalis	Dimorphic yeast	0.0304659
						Unknown	0.0322581
Basidiomycota	Agaricomycetes					Unknown	0.00179211
Ascomycota	Dothideomycetes	Venturiales				Unknown	0.0304659
Ascomycota	Sordariomycetes	Hypocreales				Unknown	0.0143369
Ascomycota	Dothideomycetes	Capnodiales	Teratosphaeriaceae	Austroafricana	Austroafricana keanei	Plant pathogen	0.00537634
Ascomycota	Pezizomycetes	Pezizales	Pyronemataceae			Unknown	0.139785
Ascomycota	Sordariomycetes	Hypocreales	Nectriaceae	Fusarium	Fusarium oxysporum	Plant pathogen	0.00179211
Basidiomycota	Pucciniomycetes	Pucciniales	Pucciniaceae	Puccinia	Puccinia brachypodii	Plant pathogen	0.0501792
Basidiomycota	Agaricomycetes	Hymenochaetales	Hymenochaetaceae	Phellinus	Phellinus laevigatus	Saprotroph	0.0250896
Basidiomycota	Agaricomycetes	Atheliales	Atheliaceae	Amphinema		Plant root symbiont	0.0340502
Basidiomycota	Pucciniomycetes	Pucciniales	Pucciniaceae	Puccinia	Puccinia graminis	Plant pathogen	0.0537634
Mortierellomycota	Mortierellomycetes	Mortierellales	Mortierellaceae	Mortierella	Mortierella histoplasmatoides	Saprotroph	0.0107527
Basidiomycota	Microbotryomycetes	Sporidiobolales				Yeast	0.00537634
Ascomycota	Sordariomycetes	Microascales	Ceratocystidaceae	Ceratocystis		Plant pathogen	0.00896057
Ascomycota	Lecanoromycetes	Lecanorales	Ramalinaceae	Bacidia	Bacidia chloroticula	Lichen	0.078853
Ascomycota	Leotiomycetes	Helotiales	Sclerotiniaceae	Pycnopeziza	Pycnopeziza sympodialis	Plant associated	0.539427
Basidiomycota	Agaricomycetes	Agaricales	Tricholomataceae	Mycena	Mycena arcangeliana	Saprotroph	0.207885
Ascomycota	Sordariomycetes	Myrmecridiales	Myrmecridiaceae	Myrmecridium	Myrmecridium schulzeri	Saprotroph	0.0250896
Ascomycota	Sordariomycetes	Sordariales	Chaetomiaceae			Mold	0.0143369
						Unknown	0.182796
Ascomycota	Dothideomycetes	Capnodiales	Cladosporiaceae	Cladosporium	Cladosporium delicatulum	Mold	0.991039
Basidiomycota	Tremellomycetes	Tremellales	Bulleribasidiaceae	Vishniacozyma	Vishniacozyma dimennae	Yeast	0.0430108
Ascomycota	Lecanoromycetes	Lecanorales	Ramalinaceae	Toninia	Toninia physaroides	Lichen	0.0519713
Ascomycota	Dothideomycetes	Capnodiales	Cladosporiaceae	Rachicladosporium		Plant pathogen	0.0573477
Ascomycota	Dothideomycetes	Pleosporales	Pleosporaceae	Alternaria	Alternaria alternata	Mold	0.362007
Basidiomycota	Agaricomycetes	Polyporales	Polyporaceae	Lentinus	Lentinus sajor-caju	Saprotroph	0.0197133
Basidiomycota	Agaricomycetes	Agaricales				Unknown	0.0860215
Ascomycota	Eurotiomycetes	Chaetothyriales	Trichomeriaceae			Plant pathogen	0.0322581
Basidiomycota	Microbotryomycetes	Sporidiobolales	Sporidiobolaceae	Rhodotorula		Yeast	0.0430108
Ascomycota	Lecanoromycetes	Lecanorales	Micareaceae	Micarea	Micarea xanthonica	Lichen	0.0107527
Basidiomycota	Agaricomycetes	Agaricales	Cortinariaceae	Cortinarius	Cortinarius uraceisporus	Plant root symbiont	0.0215054
Basidiomycota	Agaricomycetes	Agaricales	Cortinariaceae	Cortinarius	Cortinarius anomalus	Plant root symbiont	0.046595
Basidiomycota	Agaricomycetes	Polyporales				Saprotroph	0.00716846
Ascomycota	Eurotiomycetes	Eurotiales	Aspergillaceae	Aspergillus		Mold	0.0286738
Ascomycota	Eurotiomycetes	Eurotiales	Aspergillaceae	Penicillium	Penicillium aethiopicum	Mold	0.0698925
Ascomycota	Leotiomycetes	Helotiales				Unknown	0.0268817
Ascomycota	Eurotiomycetes	Eurotiales	Aspergillaceae	Aspergillus	Aspergillus sydowii	Mold	0.267025
Ascomycota	Dothideomycetes	Capnodiales	Extremaceae	Petrophila		Extremophilous	0.109319
Basidiomycota	Agaricomycetes	Polyporales	Meruliaceae	Ceriporia	Ceriporia reticulata	Saprotroph	0.0197133
Ascomycota	Eurotiomycetes	Phaeomoniellales				Plant pathogen	0.00179211
Basidiomycota	Microbotryomycetes	Sporidiobolales				Yeast	0.0250896
Ascomycota	Saccharomycetes	Saccharomycetales	Phaffomycetaceae	Wickerhamomyces	Wickerhamomyces anomalus	Yeast	0.137993
Basidiomycota	Microbotryomycetes	Microbotryales	Ustilentylomataceae	Ustilentyloma	Ustilentyloma graminis	Plant pathogen	0.0250896
Basidiomycota	Pucciniomycetes	Pucciniales	Pucciniaceae	Puccinia	Puccinia recondita	Plant pathogen	0.00716846
Basidiomycota	Agaricomycetes	Agaricales	Strophariaceae	Hypholoma	Hypholoma fasciculare	Saprotroph	0.240143
Ascomycota	Dothideomycetes	Pleosporales	Melanommataceae			Saprotroph	0.00179211
Ascomycota	Sordariomycetes	Xylariales	Xylariaceae	Hypoxylon	Hypoxylon rubiginosum	Saprotroph	0.0698925
Basidiomycota	Agaricomycetes	Agaricales	Strophariaceae	Protostropharia	Protostropharia semiglobata	Saprotroph	0.00716846
Basidiomycota	Exobasidiomycetes	Microstromatales	Microstromatales	Parajaminaea	Parajaminaea phylloscopi	Plant pathogen	0.00179211
Basidiomycota	Agaricomycetes					Unknown	0.00896057
Basidiomycota	Ustilaginomycetes	Urocystidales	Urocystidaceae	Urocystis	Urocystis agropyri	Plant pathogen	0.335125
Basidiomycota	Agaricomycetes	Cantharellales	Ceratobasidiaceae	Ceratobasidium		Plant root symbiont	0.00179211
Ascomycota	Leotiomycetes	Helotiales				Unknown	0.0250896
Ascomycota	Pezizomycetes	Pezizales	Pyronemataceae	Aleuria	Aleuria aurantia	Saprotroph	0.00716846
Basidiomycota	Agaricomycetes	Polyporales	Fomitopsidaceae	Postia	Postia floriformis	Saprotroph	0.0537634
Ascomycota	Sordariomycetes	Sordariales	Sordariaceae	Sordaria	Sordaria fimicola	Saprotroph	0.15233
Basidiomycota	Agaricomycetes	Trechisporales	Hydnodontaceae	Trechispora	Trechispora hymenocystis	Saprotroph	0.0322581
Basidiomycota	Tremellomycetes	Tremellales	Tremellaceae	Filobasidiella		Dimorphic yeast	0.0232975
Ascomycota						Unknown	0.0555556
Basidiomycota	Malasseziomycetes	Malasseziales	Malasseziaceae	Malassezia	Malassezia globosa	Yeast	0.315412
Ascomycota	Eurotiomycetes	Chaetothyriales	Cyphellophoraceae	Cyphellophora		Yeast	0.00358423
Basidiomycota	Agaricomycetes	Hymenochaetales	Hymenochaetales	Resinicium	Resinicium furfuraceum	Saprotroph	0.0286738
Basidiomycota	Agaricomycetes	Agaricales	Inocybaceae	Inocybe	Inocybe flavella	Plant root symbiont	0.0197133
Chytridiomycota	Rhizophydiomycetes	Rhizophydiales	Alphamycetaceae	Betamyces		Chytrid	0.00179211
Ascomycota	Pezizomycetes	Pezizales	Pyronemataceae			Unknown	0.0232975
						Unknown	0.112903
Basidiomycota	Tremellomycetes	Filobasidiales				Yeast	0.0179211
Basidiomycota	Agaricomycetes	Agaricales	Psathyrellaceae	Coprinellus		Saprotroph	0.0143369
Ascomycota	Eurotiomycetes	Eurotiales	Aspergillaceae	Penicillium	Penicillium aethiopicum	Mold	0.154122
Ascomycota	Eurotiomycetes	Eurotiales	Aspergillaceae	Aspergillus	Aspergillus westerdijkiae	Mold	0.0304659
Ascomycota	Eurotiomycetes	Chaetothyriales	Herpotrichiellaceae	Rhinocladiella		Animal pathogen	0.0268817
Ascomycota	Eurotiomycetes	Chaetothyriales				Unknown	0.216846
Basidiomycota	Agaricomycetes	Polyporales	Meruliaceae	Ceriporia	Ceriporia viridans	Saprotroph	0.00896057
Basidiomycota	Agaricomycetes	Agaricales	Inocybaceae	Inocybe	Inocybe sindonia	Plant root symbiont	0.0340502
Chytridiomycota	Rhizophlyctidomycetes	Rhizophlyctidales	Rhizophlyctidaceae	Rhizophlyctis	Rhizophlyctis rosea	Chytrid	0.00179211
						Unknown	0.0179211
Ascomycota	Eurotiomycetes	Eurotiales	Aspergillaceae	Penicillium	Penicillium decumbens	Mold	0.0698925
Ascomycota	Eurotiomycetes	Verrucariales	Verrucariaceae	Verrucaria		Lichen	0.0125448
Ascomycota	Dothideomycetes					Unknown	0.0967742
Ascomycota	Sordariomycetes	Hypocreales	Nectriaceae			Unknown	0.0430108
Mortierellomycota	Mortierellomycetes	Mortierellales	Mortierellaceae	Mortierella	Mortierella parvispora	Saprotroph	0.0286738
						Unknown	0.00179211
Ascomycota	Dothideomycetes	Capnodiales	Mycosphaerellaceae	Mycosphaerella	Mycosphaerella punctiformis	Plant pathogen	0.0376344
Ascomycota	Leotiomycetes	Helotiales	Helotiaceae	Fontanospora	Fontanospora fusiramosa	Saprotroph	0.0663082
Basidiomycota	Microbotryomycetes	Microbotryales	Microbotryaceae	Microbotryum	Microbotryum anomalum	Plant pathogen	0.00179211
Basidiomycota	Agaricomycetes	Agaricales	Physalacriaceae	Cylindrobasidium	Cylindrobasidium evolvens	Saprotroph	0.492832
Basidiomycota	Agaricomycetes	Agaricales	Tricholomataceae	Clitocybe	Clitocybe phyllophila	Saprotroph	0.0340502
Basidiomycota	Agaricomycetes	Polyporales	Meruliaceae	Phanerochaete	Phanerochaete alnea	Saprotroph	0.00537634
Basidiomycota	Tremellomycetes					Unknown	0.116487
Ascomycota						Unknown	0.0555556
Ascomycota	Dothideomycetes	Pleosporales	Didymellaceae	Phoma		Plant pathogen	0.0268817
Ascomycota	Eurotiomycetes	Chaetothyriales	Herpotrichiellaceae	Exophiala		Yeast	0.125448
Basidiomycota	Tremellomycetes	Filobasidiales	Filobasidiaceae	Filobasidium	Filobasidium magnum	Dimorphic yeast	0.722222
Ascomycota	Sordariomycetes	Hypocreales	Clavicipitaceae	Metarhizium		Animal pathogen	0.0232975
Ascomycota	Eurotiomycetes	Chaetothyriales	Herpotrichiellaceae	Exophiala		Yeast	0.181004
Basidiomycota	Ustilaginomycetes	Ustilaginales	Ustilaginaceae	Farysia	Farysia acheniorum	Plant pathogen	0.0286738
Basidiomycota	Agaricomycetes	Agaricales				Unknown	0.0860215
Basidiomycota	Agaricomycetes	Agaricales	Tricholomataceae	Mycena	Mycena flavoalba	Saprotroph	0.0179211
Ascomycota	Sordariomycetes	Xylariales	Diatrypaceae			Saprotroph	0.0286738
Basidiomycota	Agaricomycetes	Polyporales	Steccherinaceae	Ceriporiopsis	Ceriporiopsis pseudogilvescens	Saprotroph	0.0179211
Ascomycota	Pezizomycetes	Pezizales	Morchellaceae			Saprotroph	0.0179211
Basidiomycota	Tremellomycetes	Tremellales	Rhynchogastremataceae	Rhynchogastrema	Rhynchogastrema tunnelae	Dimorphic yeast	0.0143369
Ascomycota	Dothideomycetes	Capnodiales	Mycosphaerellaceae	Mycosphaerella		Plant pathogen	0.103943
Basidiomycota	Tremellomycetes	Trichosporonales	Trichosporonaceae	Cutaneotrichosporon	Cutaneotrichosporon cutaneum	Yeast	0.0430108
Basidiomycota	Microbotryomycetes					Unknown	0.0376344
Ascomycota	Eurotiomycetes	Eurotiales	Aspergillaceae	Aspergillus		Mold	0.0483871
Ascomycota	Lecanoromycetes	Teloschistales	Teloschistaceae			Lichen	0.0394265
Ascomycota	Sordariomycetes	Xylariales	Xylariaceae	Daldinia		Saprotroph	0.00716846
Ascomycota						Unknown	0.00179211
Ascomycota	Saccharomycetes	Saccharomycetales	Saccharomycetales	Candida	Candida glaebosa	Dimorphic yeast	0.0501792
Basidiomycota	Agaricomycetes	Hymenochaetales	Schizoporaceae	Xylodon	Xylodon radula	Saprotroph	0.0860215
Basidiomycota	Malasseziomycetes	Malasseziales				Unknown	0.21147
Basidiomycota	Tremellomycetes	Tremellales				Unknown	0.0555556
Ascomycota	Sordariomycetes	Xylariales	Diatrypaceae	Diatrypella	Diatrypella pulvinata	Saprotroph	0.0645161
Ascomycota	Eurotiomycetes	Eurotiales	Aspergillaceae	Aspergillus	Aspergillus restrictus	Mold	0.016129
Ascomycota	Lecanoromycetes	Lecanorales	Parmeliaceae	Parmelia	Parmelia sulcata	Lichen	0.240143
Ascomycota	Eurotiomycetes	Chaetothyriales	Herpotrichiellaceae			Dimorphic yeast	0.00358423
Ascomycota	Leotiomycetes	Helotiales	Helotiaceae	Ascocoryne	Ascocoryne sarcoides	Saprotroph	0.0555556
Ascomycota						Unknown	0.0430108
Basidiomycota	Agaricomycetes	Agaricales	Cortinariaceae	Cortinarius	Cortinarius cinnamomeus	Plant root symbiont	0.0358423
Ascomycota	Saccharomycetes	Saccharomycetales	Saccharomycetales	Diutina	Diutina catenulata	Yeast	0.0197133
Olpidiomycota	GS18	GS18				Plant pathogen	0.00358423
Ascomycota	Dothideomycetes	Pleosporales				Unknown	0.0268817
Basidiomycota	Agaricomycetes	Agaricales	Omphalotaceae	Gymnopus	Gymnopus perforans	Saprotroph	0.143369
Ascomycota	Eurotiomycetes	Eurotiales	Aspergillaceae	Aspergillus	Aspergillus carbonarius	Mold	0.0340502
Basidiomycota	Cystobasidiomycetes	Cystobasidiomycetes_ord_Incertae_sedis	Symmetrosporaceae	Symmetrospora	Symmetrospora coprosmae	Yeast	0.078853
Basidiomycota	Microbotryomycetes	Sporidiobolales	Sporidiobolaceae	Sporobolomyces		Yeast	0.0232975
Ascomycota	Lecanoromycetes	Lecanorales	Parmeliaceae	Melanohalea	Melanohalea exasperatula	Lichen	0.0340502
Basidiomycota	Agaricomycetes	Agaricales	Inocybaceae			Plant root symbiont	0.0125448
Ascomycota	Dothideomycetes	Capnodiales				Unknown	0.0215054
						Unknown	0.00716846
Ascomycota	Leotiomycetes	Phacidiales	Phacidiaceae	Phacidium	Phacidium pseudophacidioides	Plant pathogen	0.132616
Ascomycota	Lecanoromycetes	Lecanorales	Lecanoraceae	Lecanora	Lecanora expallens	Lichen	0.00358423
Ascomycota	Leotiomycetes	Helotiales				Unknown	0.172043
Basidiomycota	Agaricomycetes	Atheliales	Atheliaceae	Tylospora		Plant root symbiont	0.0555556
Ascomycota	Pezizomycetes	Pezizales				Unknown	0.0197133
Ascomycota	Saccharomycetes	Saccharomycetales	Saccharomycetaceae	Kazachstania	Kazachstania aerobia	Yeast	0.0125448
Basidiomycota	Agaricomycetes	Polyporales	Polyporaceae			Saprotroph	0.0197133
						Unknown	0.0215054
Ascomycota	Eurotiomycetes	Chaetothyriales	Trichomeriaceae	Bradymyces	Bradymyces oncorhynchi	Extremophilous	0.0340502
Ascomycota	Saccharomycetes	Saccharomycetales	Saccharomycetales	Candida		Dimorphic yeast	0.0412186
Ascomycota	Dothideomycetes	Capnodiales	Teratosphaeriaceae	Neocatenulostroma	Neocatenulostroma abietis	Plant pathogen	0.250896
Basidiomycota	Agaricomycetes	Polyporales	Xenasmataceae	Xenasmatella	Xenasmatella vaga	Saprotroph	0.0806452
Basidiomycota	Agaricomycetes	Cantharellales	Ceratobasidiaceae			Plant root symbiont	0.0573477
Basidiomycota	Agaricomycetes	Boletales	Suillaceae	Suillus	Suillus variegatus	Plant root symbiont	0.0663082
Ascomycota	Eurotiomycetes	Chaetothyriales	Herpotrichiellaceae	Exophiala	Exophiala crusticola	Yeast	0.0107527
Ascomycota	Leotiomycetes	Helotiales	Hyaloscyphaceae	Gyoerffyella		Plant pathogen	0.0483871
Basidiomycota	Agaricostilbomycetes	Agaricostilbales	Agaricostilbaceae	Pseudobensingtonia	Pseudobensingtonia ingoldii	Yeast	0.0125448
Basidiomycota	Agaricomycetes	Agaricales	Entolomataceae	Entoloma	Entoloma sericeum	Plant root symbiont	0.0681004
Basidiomycota	Microbotryomycetes	Kriegeriales	Camptobasidiaceae	Glaciozyma	Glaciozyma antarctica	Yeast	0.0770609
						Unknown	0.0609319
Ascomycota	Eurotiomycetes	Chaetothyriales	Herpotrichiellaceae	Capronia		Saprotroph	0.016129
						Unknown	0.00179211
Ascomycota	Sordariomycetes	Microascales	Microascaceae	Scopulariopsis	Scopulariopsis cordiae	Multiple	0.0663082
Mortierellomycota	Mortierellomycetes	Mortierellales	Mortierellaceae	Mortierella	Mortierella sclerotiella	Saprotroph	0.0179211
Basidiomycota	Agaricomycetes	Agaricales	Cortinariaceae	Cortinarius		Plant root symbiont	0.016129
Ascomycota	Sordariomycetes	Hypocreales	Nectriaceae	Fusarium	Fusarium solani	Plant pathogen	0.00358423
Basidiomycota	Tremellomycetes	Filobasidiales	Piskurozymaceae	Piskurozyma	Piskurozyma capsuligena	Yeast	0.0376344
Basidiomycota	Agaricomycetes	Polyporales	Meruliaceae	Ceraceomyces	Ceraceomyces serpens	Saprotroph	0.046595
Basidiomycota	Agaricomycetes	Agaricales	Psathyrellaceae	Coprinopsis	Coprinopsis atramentaria	Saprotroph	0.129032
Ascomycota	Lecanoromycetes	Lecanorales	Lecanoraceae	Lecanora	Lecanora chlorophaeodes	Lichen	0.0215054
Ascomycota	Leotiomycetes	Helotiales	Hyaloscyphaceae	Cistella		Other	0.00179211
Ascomycota	Eurotiomycetes	Chaetothyriales	Herpotrichiellaceae	Rhinocladiella		Animal pathogen	0.12724
Ascomycota	Saccharomycetes	Saccharomycetales				Yeast	0.016129
Basidiomycota	Agaricomycetes	Agaricales				Unknown	0.00358423
Ascomycota	Saccharomycetes	Saccharomycetales	Trichomonascaceae	Blastobotrys	Blastobotrys aristata	Dimorphic yeast	0.0430108
Basidiomycota	Agaricomycetes	Agaricales				Unknown	0.240143
Ascomycota	Eurotiomycetes	Chaetothyriales	Herpotrichiellaceae	Exophiala	Exophiala dermatitidis	Yeast	0.0896057
Basidiomycota	Agaricomycetes	Sebacinales	Serendipitaceae	Serendipita	Serendipita herbamans	Plant root symbiont	0.0197133
Ascomycota	Dothideomycetes	Dothideales	Dothioraceae	Perusta	Perusta inaequalis	Extremophilous	0.137993
Basidiomycota	Agaricomycetes	Polyporales				Saprotroph	0.0107527
Basidiomycota	Agaricomycetes	Agaricales				Unknown	0.0197133
						Unknown	0.0394265
Ascomycota	Lecanoromycetes	Trapeliales	Trapeliaceae	Xylographa	Xylographa parallela	Lichen	0.00179211
Ascomycota	Dothideomycetes	Capnodiales				Unknown	0.0340502
						Unknown	0.0197133
Basidiomycota	Agaricomycetes	Russulales	Gloeocystidiellaceae	Gloeocystidiellum	Gloeocystidiellum porosum	Saprotroph	0.0125448
						Unknown	0.0268817
Ascomycota	Eurotiomycetes	Eurotiales	Aspergillaceae	Aspergillus		Mold	0.0483871
Ascomycota	Eurotiomycetes	Chaetothyriales	Trichomeriaceae	Knufia		Yeast	0.0394265
Ascomycota						Unknown	0.0358423
Basidiomycota	Tremellomycetes	Cystofilobasidiales	Cystofilobasidiales	Mrakiella	Mrakiella aquatica	Yeast	0.374552
Basidiomycota	Agaricomycetes	Polyporales	Meruliaceae	Phanerochaete		Saprotroph	0.0806452
Basidiomycota	Agaricomycetes	Polyporales	Fomitopsidaceae	Antrodia	Antrodia serialis	Saprotroph	0.062724
Basidiomycota	Agaricomycetes	Agaricales	Cortinariaceae	Cortinarius	Cortinarius armeniacus	Plant root symbiont	0.0394265
Basidiomycota	Agaricomycetes	Atheliales	Atheliaceae			Unknown	0.0143369
Ascomycota	Sordariomycetes	Sordariales	Chaetomiaceae	Chaetomium		Mold	0.173835
Basidiomycota	Pucciniomycetes	Pucciniales	Pucciniaceae	Puccinia	Puccinia hordei	Plant pathogen	0.00896057
Ascomycota	Pezizomycetes	Pezizales	Pezizaceae	Peziza		Saprotroph	0.0107527
Basidiomycota	Cystobasidiomycetes	Erythrobasidiales	Erythrobasidiaceae	Erythrobasidium	Erythrobasidium hasegawianum	Yeast	0.0143369
Ascomycota	Lecanoromycetes	Candelariales	Candelariaceae	Candelariella	Candelariella aurella	Lichen	0.00537634
Ascomycota	Eurotiomycetes	Eurotiales	Trichocomaceae	Rasamsonia	Rasamsonia emersonii	Animal pathogen	0.0179211
Basidiomycota	Agaricomycetes	Agaricales	Psathyrellaceae	Coprinellus	Coprinellus micaceus	Saprotroph	0.137993
Basidiomycota	Agaricomycetes	Cantharellales	Ceratobasidiaceae			Plant root symbiont	0.0537634
Basidiomycota	Agaricomycetes	Polyporales				Saprotroph	0.102151
Ascomycota	Leotiomycetes	Helotiales	Helotiales	Chalara		Plant pathogen	0.0645161
Ascomycota	Saccharomycetes	Saccharomycetales				Yeast	0.0125448
Basidiomycota						Unknown	0.00537634
Ascomycota	Dothideomycetes	Pleosporales				Unknown	0.078853
Ascomycota	Dothideomycetes	Pleosporales	Sporormiaceae	Preussia	Preussia tetramera	Saprotroph	0.00537634
Ascomycota	Eurotiomycetes	Eurotiales	Aspergillaceae	Penicillium		Mold	0.175627
Ascomycota	Dothideomycetes	Pleosporales	Phaeosphaeriaceae	Septoriella	Septoriella hirta	Plant pathogen	0.0645161
Basidiomycota	Pucciniomycetes	Pucciniales	Pucciniastraceae	Pucciniastrum	Pucciniastrum areolatum	Plant pathogen	0.351254
Basidiomycota	Tremellomycetes	Tremellales	Bulleraceae	Bullera	Bullera unica	Yeast	0.0197133
Ascomycota	Leotiomycetes	Helotiales	Dermateaceae	Mollisia	Mollisia cinerea	Plant associated	0.0232975
Ascomycota	Leotiomycetes	Thelebolales	Pseudeurotiaceae	Bettsia	Bettsia alvei	Other	0.0143369
Ascomycota	Eurotiomycetes	Chaetothyriales	Herpotrichiellaceae	Exophiala	Exophiala bonariae	Yeast	0.0448029
Basidiomycota	Agaricomycetes	Agaricales	Hymenogastraceae	Hebeloma	Hebeloma leucosarx	Plant root symbiont	0.0340502
Basidiomycota	Tremellomycetes	Tremellales	Bulleribasidiaceae	Dioszegia	Dioszegia fristingensis	Yeast	0.100358
Basidiomycota	Pucciniomycetes	Pucciniales	Melampsoraceae	Melampsora	Melampsora epitea	Plant pathogen	0.523297
Basidiomycota	Tremellomycetes	Tremellales	Bulleribasidiaceae	Dioszegia	Dioszegia changbaiensis	Yeast	0.0268817
Basidiomycota	Agaricomycetes	Russulales	Stereaceae	Stereum	Stereum complicatum	Saprotroph	0.00896057
Ascomycota	Saccharomycetes	Saccharomycetales	Debaryomycetaceae	Yamadazyma	Yamadazyma triangularis	Yeast	0.0286738
Ascomycota	Saccharomycetes	Saccharomycetales	Saccharomycetales	Candida	Candida sake	Dimorphic yeast	0.535842
Basidiomycota	Agaricomycetes	Russulales	Stereaceae			Saprotroph	0.0501792
Ascomycota	Saccharomycetes	Saccharomycetales	Saccharomycetales	Candida	Candida palmioleophila	Dimorphic yeast	0.0591398
Ascomycota	Eurotiomycetes	Chaetothyriales				Unknown	0.0250896
Basidiomycota	Agaricomycetes	Boletales	Serpulaceae	Serpula	Serpula lacrymans	Saprotroph	0.046595
Ascomycota	Sordariomycetes	Hypocreales	Stachybotryaceae	Stachybotrys	Stachybotrys chartarum	Mold	0.0448029
Ascomycota	Lecanoromycetes	Caliciales	Physciaceae	Phaeophyscia	Phaeophyscia ciliata	Lichen	0.0197133
Basidiomycota	Agaricomycetes	Agaricales	Agaricaceae	Coprinus	Coprinus comatus	Saprotroph	0.111111
Basidiomycota	Wallemiomycetes	Wallemiales	Wallemiaceae	Wallemia		Mold	0.0107527
Ascomycota	Dothideomycetes	Capnodiales	Teratosphaeriaceae			Unknown	0.046595
Ascomycota	Orbiliomycetes	Orbiliales	Orbiliaceae	Retiarius		Other	0.0286738
Ascomycota	Eurotiomycetes	Chaetothyriales	Chaetothyriales	Neophaeococcomyces	Neophaeococcomyces catenatus	Saprotroph	0.227599
Ascomycota	Eurotiomycetes	Chaetothyriales				Unknown	0.0752688
Ascomycota	Dothideomycetes	Dothideales	Aureobasidiaceae	Aureobasidium	Aureobasidium subglaciale	Dimorphic yeast	0.12724
Basidiomycota	Exobasidiomycetes	Exobasidiales	Exobasidiaceae	Exobasidium	Exobasidium arescens	Plant pathogen	0.0268817
Ascomycota	Eurotiomycetes	Chaetothyriales	Herpotrichiellaceae	Coniosporium		Extremophilous	0.016129
Basidiomycota	Tremellomycetes	Tremellales				Unknown	0.0215054
Ascomycota	Dothideomycetes	Capnodiales	Teratosphaeriaceae	Bryochiton	Bryochiton monascus	Plant pathogen	0.0304659
Basidiomycota	Cystobasidiomycetes	Erythrobasidiales				Yeast	0.0268817
Basidiomycota	Agaricomycetes	Agaricales				Unknown	0.107527
Basidiomycota	Agaricomycetes	Agaricales				Unknown	0.173835
Basidiomycota	Agaricomycetes	Agaricales	Strophariaceae	Pholiota	Pholiota spumosa	Saprotroph	0.0197133
Basidiomycota	Cystobasidiomycetes	Cystobasidiales	Cystobasidiaceae	Cystobasidium	Cystobasidium slooffiae	Yeast	0.107527
Ascomycota	Lecanoromycetes	Lecanorales	Parmeliaceae	Melanelixia	Melanelixia subaurifera	Lichen	0.0770609
Ascomycota	Lecanoromycetes	Lecanorales	Lecanoraceae	Scoliciosporum	Scoliciosporum chlorococcum	Lichen	0.111111
Basidiomycota	Agaricomycetes	Agaricales	Pleurotaceae	Pleurotus	Pleurotus ostreatus	Saprotroph	0.0179211
Basidiomycota	Tremellomycetes	Tremellales	Bulleribasidiaceae	Vishniacozyma	Vishniacozyma dimennae	Yeast	0.0268817
Basidiomycota	Agaricomycetes	Agaricales	Tricholomataceae	Mycena	Mycena capillaris	Saprotroph	0.00179211
Basidiomycota	Tremellomycetes	Filobasidiales				Yeast	0.00537634
Ascomycota	Dothideomycetes	Capnodiales				Unknown	0.107527
Mortierellomycota	Mortierellomycetes	Mortierellales	Mortierellaceae	Mortierella	Mortierella fimbricystis	Saprotroph	0.00537634
Ascomycota	Sordariomycetes	Chaetosphaeriales	Chaetosphaeriaceae	Chaetosphaeria	Chaetosphaeria lignomollis	Saprotroph	0.00179211
Ascomycota	Eurotiomycetes	Eurotiales	Aspergillaceae	Penicillium		Mold	0.046595
Basidiomycota	Agaricomycetes	Agaricales	Pluteaceae	Pluteus	Pluteus brunneidiscus	Saprotroph	0.0250896
Ascomycota	Eurotiomycetes	Chaetothyriales	Herpotrichiellaceae	Exophiala	Exophiala moniliae	Yeast	0.0179211
Olpidiomycota	GS18	GS18				Plant pathogen	0.00537634
						Unknown	0.00179211
Basidiomycota	Pucciniomycetes	Pucciniales	Melampsoraceae	Melampsora	Melampsora populnea	Plant pathogen	0.123656
Ascomycota	Saccharomycetes	Saccharomycetales	Saccharomycetales	Candida		Dimorphic yeast	0.0179211
Ascomycota	Pezizomycetes	Pezizales	Pyronemataceae	Tricharina	Tricharina gilva	Saprotroph	0.00716846
Basidiomycota	Agaricomycetes	Trechisporales	Hydnodontaceae	Trechispora		Saprotroph	0.00537634
Basidiomycota	Agaricomycetes	Atheliales	Atheliaceae	Leptosporomyces	Leptosporomyces galzinii	Saprotroph	0.0448029
Mucoromycota	Mucoromycetes	Mucorales	Mucoraceae	Mucor	Mucor hiemalis	Mold	0.109319
Ascomycota	Dothideomycetes	Capnodiales	Teratosphaeriaceae	Teratosphaeria	Teratosphaeria hortaea	Plant pathogen	0.0197133
Ascomycota	Lecanoromycetes	Caliciales	Physciaceae	Phaeophyscia	Phaeophyscia ciliata	Lichen	0.0878136
Basidiomycota	Agaricomycetes	Polyporales	Meripilaceae	Rigidoporus	Rigidoporus sanguinolentus	Saprotroph	0.0232975
Ascomycota	Sordariomycetes	Trichosphaeriales	Trichosphaeriaceae	Nigrospora		Saprotroph	0.0232975
Basidiomycota	Tremellomycetes	Cystofilobasidiales	Cystofilobasidiaceae	Cystofilobasidium	Cystofilobasidium macerans	Yeast	0.143369
Basidiomycota	Tremellomycetes	Tremellales	Bulleribasidiaceae	Dioszegia	Dioszegia hungarica	Yeast	0.150538
Basidiomycota	Microbotryomycetes	Leucosporidiales	Leucosporidiaceae	Leucosporidium	Leucosporidium fragarium	Yeast	0.0537634
Mortierellomycota	Mortierellomycetes	Mortierellales	Mortierellaceae	Mortierella	Mortierella alliacea	Saprotroph	0.0125448
Ascomycota	Eurotiomycetes	Chaetothyriales	Trichomeriaceae	Knufia	Knufia endospora	Yeast	0.0286738
Ascomycota	Eurotiomycetes	Chaetothyriales	Herpotrichiellaceae	Capronia	Capronia mansonii	Saprotroph	0.00179211
Basidiomycota	Agaricomycetes	Agaricales	Tricholomataceae	Mycena	Mycena septentrionalis	Saprotroph	0.00896057
Ascomycota	Orbiliomycetes					Unknown	0.00179211
Basidiomycota	Pucciniomycetes	Pucciniales	Coleosporiaceae	Chrysomyxa	Chrysomyxa ledicola	Plant pathogen	0.0232975
Basidiomycota	Agaricomycetes	Polyporales	Hyphodermataceae	Hyphoderma	Hyphoderma setigerum	Saprotroph	0.0286738
Basidiomycota	Exobasidiomycetes	Entylomatales				Plant pathogen	0.0913978
Basidiomycota	Tremellomycetes	Cystofilobasidiales	Mrakiaceae	Mrakia		Yeast	0.268817
Basidiomycota	Agaricomycetes	Agaricales	Cortinariaceae	Cortinarius	Cortinarius caperatus	Plant root symbiont	0.0215054
Basidiomycota	Agaricomycetes	Cantharellales	Ceratobasidiaceae	Ceratobasidium		Plant root symbiont	0.0268817
Basidiomycota	Agaricomycetes	Agaricales	Typhulaceae	Typhula	Typhula filiformis	Saprotroph	0.0179211
Ascomycota	Sordariomycetes	Diaporthales	Valsaceae			Plant pathogen	0.0232975
Ascomycota	Dothideomycetes	Capnodiales	Mycosphaerellaceae	Cercospora	Cercospora eucommiae	Plant pathogen	0.0250896
Basidiomycota	Agaricomycetes	Agaricales				Unknown	0.0250896
Basidiomycota	Agaricomycetes	Cantharellales	Ceratobasidiaceae	Ceratobasidium		Plant root symbiont	0.0179211
Ascomycota	Eurotiomycetes	Eurotiales	Aspergillaceae	Xeromyces	Xeromyces bisporus	Mold	0.00179211
Basidiomycota	Exobasidiomycetes	Microstromatales	Microstromatales	Pseudomicrostroma	Pseudomicrostroma phylloplanum	Plant pathogen	0.114695
Ascomycota	Arthoniomycetes	Lichenostigmatales	Phaeococcomycetaceae	Phaeococcomyces		Yeast	0.0125448
Basidiomycota	Agaricomycetes	Atheliales	Atheliaceae			Unknown	0.0143369
Basidiomycota	Agaricomycetes	Agaricales	Hydnangiaceae	Laccaria	Laccaria laccata	Plant root symbiont	0.00896057
Ascomycota	Sordariomycetes	Hypocreales	Clavicipitaceae	Claviceps		Plant pathogen	0.0430108
Ascomycota	Dothideomycetes	Capnodiales				Unknown	0.0143369
Ascomycota	Leotiomycetes	Helotiales	Vibrisseaceae	Phialocephala		Plant associated	0.0125448
Ascomycota	Eurotiomycetes	Chaetothyriales	Herpotrichiellaceae	Rhinocladiella		Animal pathogen	0.0304659
Basidiomycota	Agaricomycetes	Agaricales	Strophariaceae	Pholiota	Pholiota squarrosa	Saprotroph	0.062724
Ascomycota	Lecanoromycetes	Lecanorales	Ramalinaceae	Toninia	Toninia physaroides	Lichen	0.0268817
Ascomycota	Sordariomycetes	Diaporthales	Gnomoniaceae	Plagiostoma	Plagiostoma ovalisporum	Saprotroph	0.0322581
Basidiomycota	Agaricomycetes	Agaricales	Tricholomataceae	Leucocybe	Leucocybe connata	Saprotroph	0.0268817
Ascomycota	Dothideomycetes	Pleosporales	Lophiostomataceae	Sigarispora	Sigarispora arundinis	Plant pathogen	0.0322581
Basidiomycota	Agaricomycetes	Cantharellales	Ceratobasidiaceae	Thanatephorus		Plant pathogen	0.00358423
Ascomycota						Unknown	0.0949821
Mucoromycota	Mucoromycetes	Mucorales	Mucoraceae	Mucor		Mold	0.00896057
Ascomycota	Sordariomycetes	Diaporthales	Gnomoniaceae	Ophiognomonia	Ophiognomonia intermedia	Plant pathogen	0.00179211
Chytridiomycota	Spizellomycetes	Spizellomycetales	Spizellomycetaceae	Spizellomyces	Spizellomyces pseudodichotomus	Chytrid	0.00896057
Mucoromycota	Mucoromycetes	Mucorales	Mucoraceae	Mucor	Mucor abundans	Mold	0.103943
						Unknown	0.123656
Basidiomycota	Agaricomycetes	Agaricales	Psathyrellaceae	Coprinellus		Saprotroph	0.0143369
Basidiomycota	Tremellomycetes	Filobasidiales	Piskurozymaceae	Piskurozyma		Yeast	0.0412186
Ascomycota	Sordariomycetes	Hypocreales				Unknown	0.0394265
Ascomycota	Pezizomycetes	Pezizales	Pyronemataceae			Unknown	0.00179211
Ascomycota	Sordariomycetes	Xylariales	Hyponectriaceae	Physalospora	Physalospora scirpi	Saprotroph	0.046595
Basidiomycota	Agaricomycetes	Agaricales	Agaricaceae	Chlorophyllum	Chlorophyllum olivieri	Saprotroph	0.00358423
Basidiomycota	Cystobasidiomycetes	Erythrobasidiales				Yeast	0.00716846
Mucoromycota	Mucoromycetes	Mucorales	Rhizopodaceae	Rhizopus	Rhizopus arrhizus	Mold	0.0967742
Ascomycota						Unknown	0.00896057
Basidiomycota	Agaricomycetes	Amylocorticiales	Amylocorticiaceae	Amylocorticiellum	Amylocorticiellum molle	Saprotroph	0.12724
Chytridiomycota	Spizellomycetes	Spizellomycetales	Powellomycetaceae			Chytrid	0.0842294
Ascomycota	Dothideomycetes	Myriangiales	Elsinoaceae			Plant pathogen	0.0232975
Basidiomycota	Agaricomycetes	Hymenochaetales	Hymenochaetales	Peniophorella	Peniophorella pubera	Saprotroph	0.00537634
Ascomycota	Lecanoromycetes	Lecanorales				Lichen	0.129032
Basidiomycota	Microbotryomycetes	Microbotryomycetes_ord_Incertae_sedis	Chrysozymaceae	Yunzhangia	Yunzhangia sonckii	Yeast	0.0286738
Ascomycota	Dothideomycetes					Unknown	0.0107527
Ascomycota	Lecanoromycetes	Lecanorales	Ramalinaceae	Japewia		Lichen	0.0179211
Ascomycota	Lecanoromycetes	Lecanorales	Parmeliaceae	Hypogymnia	Hypogymnia physodes	Lichen	0.25448
Mucoromycota	Endogonomycetes	Endogonales				Lichen	0.00537634
Ascomycota	Lecanoromycetes	Lecanorales	Lecanoraceae	Scoliciosporum	Scoliciosporum umbrinum	Lichen	0.413978
Basidiomycota	Agaricomycetes	Agaricales	Omphalotaceae	Rhodocollybia	Rhodocollybia butyracea	Saprotroph	0.103943
Basidiomycota	Agaricomycetes	Agaricales	Psathyrellaceae	Lacrymaria	Lacrymaria subcinnamomea	Saprotroph	0.0663082
Basidiomycota	Agaricomycetes	Atheliales	Atheliaceae	Piloderma		Plant root symbiont	0.00179211
						Unknown	0.768817
Basidiomycota	Cystobasidiomycetes	Erythrobasidiales	Erythrobasidiaceae	Erythrobasidium	Erythrobasidium hasegawianum	Yeast	0.00358423
Basidiomycota	Agaricomycetes	Thelephorales	Thelephoraceae	Tomentella	Tomentella sublilacina	Plant root symbiont	0.0358423
Basidiomycota	Agaricomycetes	Amylocorticiales	Amylocorticiaceae	Plicaturopsis	Plicaturopsis crispa	Saprotroph	0.0376344
Basidiomycota	Agaricomycetes	Auriculariales	Exidiaceae	Basidiodendron		Saprotroph	0.0179211
Basidiomycota	Agaricomycetes	Atheliales	Atheliaceae	Athelia		Saprotroph	0.109319
Ascomycota	Dothideomycetes	Capnodiales	Mycosphaerellaceae	Staninwardia	Staninwardia suttonii	Plant pathogen	0.0376344
Ascomycota	Dothideomycetes	Pleosporales				Unknown	0.0304659
Mucoromycota	Umbelopsidomycetes	GS23				Saprotroph	0.00179211
Ascomycota	Dothideomycetes	Pleosporales	Cucurbitariaceae	Pyrenochaeta	Pyrenochaeta keratinophila	Plant pathogen	0.00716846
Ascomycota	Sordariomycetes	Hypocreales	Hypocreales	Acremonium	Acremonium alternatum	Multiple	0.046595
Ascomycota	Lecanoromycetes	Lecideales	Lecideaceae	Lecidea	Lecidea nylanderi	Lichen	0.0250896
Ascomycota	Eurotiomycetes	Eurotiales	Aspergillaceae	Penicillium	Penicillium riverlandense	Mold	0.0143369
Basidiomycota	Microbotryomycetes	Microbotryomycetes_ord_Incertae_sedis	Chrysozymaceae	Slooffia		Yeast	0.00716846
Ascomycota	Dothideomycetes	Pleosporales	Didymellaceae	Didymella	Didymella urticicola	Plant pathogen	0.335125
Basidiomycota	Agaricomycetes	Russulales	Lachnocladiaceae	Gloiothele	Gloiothele citrina	Saprotroph	0.100358
Ascomycota	Sordariomycetes	Xylariales	Sporocadaceae	Neopestalotiopsis	Neopestalotiopsis asiatica	Plant pathogen	0.0125448
Basidiomycota	Agaricomycetes	Agaricales	Cortinariaceae	Cortinarius	Cortinarius bulliardioides	Plant root symbiont	0.016129
Ascomycota	Dothideomycetes					Unknown	0.102151
Ascomycota	Pezizomycetes	Pezizales	Sarcosomataceae	Plectania	Plectania melastoma	Saprotroph	0.0501792
Basidiomycota	Agaricomycetes	Polyporales	Hyphodermataceae	Hyphoderma	Hyphoderma setigerum	Saprotroph	0.0340502
Basidiomycota	Agaricomycetes	Polyporales	Meruliaceae	Phanerochaete	Phanerochaete bambusicola	Saprotroph	0.016129
Ascomycota	Leotiomycetes	Erysiphales	Erysiphaceae	Phyllactinia	Phyllactinia linderae	Plant pathogen	0.016129
Basidiomycota	Agaricomycetes	Agaricales	Strophariaceae	Stropharia	Stropharia aeruginosa	Saprotroph	0.062724
Basidiomycota	Agaricomycetes	Agaricales	Strophariaceae	Deconica	Deconica citrispora	Saprotroph	0.00896057
Ascomycota	Eurotiomycetes	Chaetothyriales	Cyphellophoraceae	Cyphellophora	Cyphellophora reptans	Yeast	0.0215054
Ascomycota	Leotiomycetes	Helotiales				Unknown	0.0430108
Ascomycota	Dothideomycetes	Capnodiales	Extremaceae	Petrophila		Extremophilous	0.0519713
Basidiomycota	Microbotryomycetes	Sporidiobolales	Sporidiobolaceae	Rhodotorula		Yeast	0.0286738
Ascomycota	Lecanoromycetes	Umbilicariales	Ophioparmaceae	Hypocenomyce	Hypocenomyce scalaris	Lichen	0.0179211
Ascomycota	Leotiomycetes	Helotiales	Helotiales	Xenochalara		Plant pathogen	0.0322581
Basidiomycota	Agaricomycetes	Agaricales	Inocybaceae	Inocybe		Plant root symbiont	0.00179211
Ascomycota	Dothideomycetes	Pleosporales				Unknown	0.0107527
Ascomycota	Sordariomycetes	Xylariales				Unknown	0.535842
Ascomycota	Dothideomycetes					Unknown	0.0483871
Basidiomycota	Agaricomycetes	Agaricales	Pluteaceae	Pluteus	Pluteus cervinus	Saprotroph	0.0483871
Ascomycota	Dothideomycetes					Unknown	0.0376344
Basidiomycota	Tremellomycetes	Tremellales	Tremellaceae	Cryptococcus		Dimorphic yeast	0.0376344
Ascomycota						Unknown	0.0322581
						Unknown	0.00896057
Ascomycota	Eurotiomycetes	Chaetothyriales	Herpotrichiellaceae	Exophiala		Yeast	0.00716846
Basidiomycota	Tremellomycetes	Tremellales				Unknown	0.0501792
Mucoromycota	Mucoromycetes	Mucorales	Mucoraceae	Mucor	Mucor silvaticus	Mold	0.0286738
Basidiomycota	Agaricomycetes					Unknown	0.00179211
Ascomycota						Unknown	0.0448029
Basidiomycota	Agaricomycetes	Hymenochaetales	Hymenochaetaceae	Hymenochaetopsis	Hymenochaetopsis tabacina	Saprotroph	0.0430108
Basidiomycota	Agaricomycetes	Polyporales	Meruliaceae			Saprotroph	0.00179211
Ascomycota	Leotiomycetes	Helotiales	Myxotrichaceae			Saprotroph	0.0376344
Basidiomycota	Agaricomycetes	Polyporales	Meruliaceae	Phanerochaete	Phanerochaete sordida	Saprotroph	0.00537634
Ascomycota	Eurotiomycetes	Eurotiales	Trichocomaceae	Talaromyces	Talaromyces islandicus	Mold	0.0537634
Basidiomycota	Agaricomycetes	Polyporales	Hyphodermataceae	Hyphoderma	Hyphoderma subsetigerum	Saprotroph	0.0268817
Basidiomycota	Agaricomycetes	Agaricales	Agaricales	Acanthocorticium		Saprotroph	0.00179211
Chytridiomycota	Spizellomycetes	Spizellomycetales	Spizellomycetaceae	Kochiomyces		Chytrid	0.00716846
						Unknown	0.0197133
Basidiomycota	Cystobasidiomycetes	Erythrobasidiales				Yeast	0.016129
Ascomycota	Lecanoromycetes	Lecanorales	Micareaceae	Micarea	Micarea denigrata	Lichen	0.0268817
Basidiomycota	Tremellomycetes	Cystofilobasidiales	Mrakiaceae	Tausonia	Tausonia pullulans	Dimorphic yeast	0.40681
Basidiomycota	Agaricomycetes	Sebacinales				Plant root symbiont	0.00179211
Basidiomycota	Agaricomycetes	Agaricales	Cortinariaceae	Cortinarius	Cortinarius biformis	Plant root symbiont	0.120072
Mortierellomycota	Mortierellomycetes	Mortierellales	Mortierellaceae	Mortierella		Saprotroph	0.0232975
Ascomycota	Dothideomycetes	Pleosporales	Phaeosphaeriaceae			Plant pathogen	0.0125448
Ascomycota	Dothideomycetes	Pleosporales	Leptosphaeriaceae			Plant pathogen	0.0232975
Ascomycota	Dothideomycetes	Capnodiales				Unknown	0.0412186
Ascomycota	Dothideomycetes	Pleosporales	Didymellaceae	Neoascochyta	Neoascochyta desmazieri	Plant pathogen	0.232975
Basidiomycota	Agaricomycetes	Agaricales	Psathyrellaceae	Coprinopsis	Coprinopsis cinerea	Saprotroph	0.0483871
Ascomycota	Dothideomycetes	Capnodiales	Mycosphaerellaceae	Mycosphaerella	Mycosphaerella pseudocryptica	Plant pathogen	0.0232975
Basidiomycota	Microbotryomycetes	Microbotryomycetes_ord_Incertae_sedis	Microbotryomycetes	Curvibasidium	Curvibasidium cygneicollum	Yeast	0.207885
						Unknown	0.0179211
Basidiomycota	Agaricomycetes	Boletales	Suillaceae	Suillus	Suillus variegatus	Plant root symbiont	0.0143369
Ascomycota	Eurotiomycetes	Chaetothyriales	Herpotrichiellaceae	Cladophialophora	Cladophialophora humicola	Saprotroph	0.318996
Basidiomycota	Cystobasidiomycetes	Cystobasidiomycetes_ord_Incertae_sedis	Symmetrosporaceae	Symmetrospora	Symmetrospora gracilis	Yeast	0.0483871
Ascomycota	Saccharomycetes	Saccharomycetales	Debaryomycetaceae	Debaryomyces	Debaryomyces hansenii	Yeast	0.786738
Ascomycota	Sordariomycetes	Coniochaetales				Unknown	0.0268817
Ascomycota	Dothideomycetes	Venturiales				Unknown	0.0340502
Ascomycota	Dothideomycetes	Pleosporales	Sporormiaceae	Preussia	Preussia octomera	Saprotroph	0.062724
Basidiomycota	Agaricomycetes	Agaricales	Cortinariaceae	Cortinarius	Cortinarius bulliardioides	Plant root symbiont	0.016129
Ascomycota	Dothideomycetes	Botryosphaeriales	Botryosphaeriaceae	Diplodia	Diplodia subglobosa	Plant pathogen	0.0197133
Ascomycota	Pezizomycetes	Pezizales	Pezizaceae	Peziza	Peziza ostracoderma	Saprotroph	0.0143369
Basidiomycota	Agaricomycetes	Agaricales	Entolomataceae	Entoloma	Entoloma cetratum	Plant root symbiont	0.0322581
Mortierellomycota	Mortierellomycetes	Mortierellales	Mortierellaceae	Mortierella	Mortierella polygonia	Saprotroph	0.0304659
Basidiomycota	Pucciniomycetes	Pucciniales	Coleosporiaceae	Coleosporium	Coleosporium tussilaginis	Plant pathogen	0.0107527
Basidiomycota	Agaricomycetes	Agaricales	Agaricaceae	Agaricus	Agaricus bisporus	Saprotroph	0.129032
Basidiomycota	Agaricomycetes	Agaricales	Omphalotaceae			Saprotroph	0.0125448
Basidiomycota	Agaricomycetes	Russulales	Gloeocystidiellaceae	Gloeocystidiellum	Gloeocystidiellum leucoxanthum	Saprotroph	0.00896057
Ascomycota	Lecanoromycetes	Lecanorales	Parmeliaceae	Parmeliopsis	Parmeliopsis hyperopta	Lichen	0.0197133
Ascomycota	Leotiomycetes	Helotiales	Helotiaceae			Unknown	0.0232975
Basidiomycota	Agaricomycetes	Polyporales	Polyporaceae			Saprotroph	0.00179211
Basidiomycota	Agaricomycetes	Atheliales	Atheliaceae	Athelia		Saprotroph	0.0896057
Basidiomycota	Agaricomycetes	Corticiales	Corticiaceae			Saprotroph	0.00179211
Ascomycota	Eurotiomycetes	Chaetothyriales	Herpotrichiellaceae	Veronaea	Veronaea japonica	Animal pathogen	0.0125448
Ascomycota	Sordariomycetes	Coniochaetales	Coniochaetaceae	Coniochaeta	Coniochaeta mutabilis	Dimorphic yeast	0.0179211
Basidiomycota	Wallemiomycetes	Wallemiales	Wallemiaceae	Wallemia	Wallemia muriae	Mold	0.485663
Ascomycota						Unknown	0.016129
Mucoromycota	Mucoromycetes	Mucorales	Mucoraceae			Mold	0.00537634
Ascomycota	Leotiomycetes	Helotiales				Unknown	0.0591398
						Unknown	0.159498
Basidiomycota	Agaricomycetes	Agaricales	Cortinariaceae	Cortinarius	Cortinarius traganus	Plant root symbiont	0.0483871
Basidiomycota	Agaricomycetes	Cantharellales	Cantharellales	Sistotrema	Sistotrema coroniferum	Saprotroph	0.00358423
Ascomycota	Saccharomycetes	Saccharomycetales	Saccharomycetaceae	Saccharomyces	Saccharomyces paradoxus	Yeast	0.888889
Ascomycota	Leotiomycetes	Helotiales	Helotiaceae	Tetracladium	Tetracladium marchalianum	Saprotroph	0.0322581
Ascomycota	Sordariomycetes	Hypocreales	Nectriaceae	Gibberella	Gibberella avenacea	Plant pathogen	0.172043
Ascomycota	Eurotiomycetes	Verrucariales	Verrucariaceae	Verrucaria		Lichen	0.0125448
Ascomycota	Eurotiomycetes	Chaetothyriales	Herpotrichiellaceae			Dimorphic yeast	0.188172
Ascomycota	Dothideomycetes	Pleosporales	Phaeosphaeriaceae	Tintelnotia	Tintelnotia destructans	Animal pathogen	0.0232975
Chytridiomycota						Chytrid	0.00179211
Basidiomycota	Pucciniomycetes	Pucciniales	Pucciniaceae	Puccinia	Puccinia recondita	Plant pathogen	0.0322581
Mortierellomycota	Mortierellomycetes	Mortierellales	Mortierellaceae	Mortierella	Mortierella minutissima	Saprotroph	0.0304659
Basidiomycota	Agaricomycetes	Polyporales	Meruliaceae	Ceriporia	Ceriporia reticulata	Saprotroph	0.00537634
						Unknown	0.0913978
Ascomycota	Eurotiomycetes	Verrucariales	Verrucariaceae	Verrucaria		Lichen	0.0197133
Basidiomycota	Agaricomycetes	Agaricales	Psathyrellaceae	Coprinopsis	Coprinopsis radiata	Saprotroph	0.0430108
Ascomycota	Sordariomycetes	Xylariales	Microdochiaceae	Microdochium	Microdochium colombiense	Plant pathogen	0.297491
Ascomycota	Lecanoromycetes	Lecideales	Lecideaceae	Lecidea	Lecidea pullata	Lichen	0.103943
Ascomycota	Sordariomycetes	Xylariales	Xylariaceae	Hypoxylon	Hypoxylon macrocarpum	Saprotroph	0.00358423
Ascomycota	Eurotiomycetes	Chaetothyriales	Herpotrichiellaceae	Coniosporium		Extremophilous	0.0125448
Ascomycota	Lecanoromycetes	Lecanorales	Parmeliaceae	Parmeliopsis	Parmeliopsis ambigua	Lichen	0.0519713
Ascomycota	Lecanoromycetes	Lecanorales	Ramalinaceae	Toninia	Toninia physaroides	Lichen	0.09319
Basidiomycota	Microbotryomycetes	Microbotryomycetes	Chrysozymaceae	Bannozyma		Yeast	0.0681004
Ascomycota	Pezizomycetes	Pezizales	Pyronemataceae	Pseudaleuria		Saprotroph	0.00179211
Ascomycota	Orbiliomycetes	Orbiliales	Orbiliaceae			Unknown	0.00716846
Ascomycota	Dothideomycetes	Capnodiales	Mycosphaerellaceae	Ramularia	Ramularia rhabdospora	Plant pathogen	0.046595
Basidiomycota	Agaricomycetes	Hymenochaetales	Hymenochaetaceae	Phellinus	Phellinus lundellii	Saprotroph	0.0376344
Ascomycota	Lecanoromycetes	Caliciales	Physciaceae	Physcia	Physcia erumpens	Lichen	0.00896057
Ascomycota						Unknown	0.0125448
Ascomycota	Sordariomycetes	Hypocreales	Nectriaceae	Fusarium	Fusarium oxysporum	Plant pathogen	0.0430108
Basidiomycota	Wallemiomycetes	Wallemiales	Wallemiaceae	Wallemia	Wallemia muriae	Mold	0.317204
Basidiomycota	Agaricomycetes	Polyporales				Saprotroph	0.00358423
Ascomycota	Pezizomycetes	Pezizales	Sarcosomataceae			Saprotroph	0.062724
Chytridiomycota	Spizellomycetes	Spizellomycetales	Powellomycetaceae	Powellomyces		Chytrid	0.0215054
Ascomycota	Dothideomycetes	Pleosporales				Unknown	0.0215054
Ascomycota	Dothideomycetes	Capnodiales	Teratosphaeriaceae			Unknown	0.0949821
Basidiomycota	Agaricomycetes	Agaricales	Tricholomataceae	Mycena	Mycena latifolia	Saprotroph	0.00537634
Basidiomycota	Agaricomycetes	Agaricales	Agaricaceae	Cystoderma	Cystoderma amianthinum	Saprotroph	0.0107527
Mortierellomycota	Mortierellomycetes	Mortierellales	Mortierellaceae	Mortierella		Saprotroph	0.00896057
Ascomycota	Eurotiomycetes	Chaetothyriales	Herpotrichiellaceae			Dimorphic yeast	0.0197133
Ascomycota	Lecanoromycetes	Caliciales	Physciaceae	Physcia	Physcia caesia	Lichen	0.0197133
Ascomycota	Lecanoromycetes	Lecanorales	Parmeliaceae	Bryoria	Bryoria inactiva	Lichen	0.0107527
Ascomycota	Eurotiomycetes	Eurotiales	Aspergillaceae	Penicillium	Penicillium spinulosum	Mold	0.213262
Ascomycota	Dothideomycetes	Capnodiales	Mycosphaerellaceae	Mycosphaerella		Plant pathogen	0.0286738
Basidiomycota	Agaricomycetes	Agaricales	Lycoperdaceae	Bovista	Bovista promontorii	Saprotroph	0.0501792
Ascomycota	Lecanoromycetes	Lecanorales	Ramalinaceae	Toninia	Toninia physaroides	Lichen	0.0286738
Basidiomycota	Exobasidiomycetes	Entylomatales				Plant pathogen	0.0322581
Basidiomycota	Agaricomycetes	Agaricales	Tricholomataceae	Phaeolepiota	Phaeolepiota aurea	Saprotroph	0.0304659
Ascomycota	Dothideomycetes	Capnodiales	Neodevriesiaceae	Neodevriesia	Neodevriesia stirlingiae	Plant pathogen	0.116487
Basidiomycota	Agaricomycetes	Russulales	Stereaceae	Stereum	Stereum hirsutum	Saprotroph	0.0394265
Ascomycota	Sordariomycetes	Xylariales				Unknown	0.00537634
Ascomycota	Leotiomycetes	Erysiphales	Erysiphaceae	Podosphaera	Podosphaera xanthii	Plant pathogen	0.0376344
Ascomycota						Unknown	0.0376344
Basidiomycota	Agaricomycetes	Agaricales				Unknown	0.0107527
Basidiomycota	Agaricomycetes	Agaricales	Schizophyllaceae	Schizophyllum	Schizophyllum commune	Saprotroph	0.0430108
Basidiomycota	Agaricomycetes	Agaricales	Cortinariaceae	Cortinarius	Cortinarius obtusus	Plant root symbiont	0.0125448
Ascomycota	Dothideomycetes	Pleosporales	Phaeosphaeriaceae			Plant pathogen	0.0232975
Ascomycota	Sordariomycetes	Glomerellales	Plectosphaerellaceae	Plectosphaerella		Plant pathogen	0.0340502
Ascomycota	Dothideomycetes	Capnodiales	Capnodiaceae	Antennariella	Antennariella placitae	Mold	0.00716846
Basidiomycota	Tremellomycetes	Tremellales				Unknown	0.0340502
						Unknown	0.139785
Basidiomycota	Microbotryomycetes	Microbotryales	Microbotryaceae			Unknown	0.0824373
Basidiomycota	Agaricomycetes	Auriculariales	Exidiaceae	Exidia	Exidia glandulosa	Saprotroph	0.0645161
Ascomycota	Leotiomycetes	Erysiphales	Erysiphaceae	Blumeria	Blumeria graminis	Plant pathogen	0.0268817
Ascomycota	Eurotiomycetes	Chaetothyriales				Unknown	0.111111
Ascomycota	Lecanoromycetes	Lecanorales	Ramalinaceae	Toninia	Toninia physaroides	Lichen	0.0250896
Ascomycota	Dothideomycetes					Unknown	0.00179211
Ascomycota	Leotiomycetes	Erysiphales	Erysiphaceae	Erysiphe		Plant pathogen	0.0501792
Ascomycota	Lecanoromycetes	Caliciales	Physciaceae	Phaeophyscia	Phaeophyscia nigricans	Lichen	0.00716846
Ascomycota	Leotiomycetes					Unknown	0.00358423
Basidiomycota	Agaricomycetes	Agaricales	Lycoperdaceae	Bovista	Bovista plumbea	Saprotroph	0.310036
Ascomycota	Dothideomycetes	Pleosporales	Sporormiaceae	Preussia	Preussia persica	Saprotroph	0.0250896
Ascomycota	Saccharomycetes	Saccharomycetales	Saccharomycetales	Candida	Candida albicans	Dimorphic yeast	0.0949821
Basidiomycota	Agaricomycetes	Trechisporales	Trechisporales	Sistotremastrum	Sistotremastrum suecicum	Saprotroph	0.046595
Basidiomycota	Agaricomycetes	Trechisporales	Trechisporales	Sistotremastrum		Saprotroph	0.11828
Basidiomycota	Ustilaginomycetes	Ustilaginales	Ustilaginaceae	Ustilago	Ustilago nunavutica	Plant pathogen	0.15233
Ascomycota						Unknown	0.0340502
Basidiomycota	Agaricomycetes	Cantharellales	Cantharellales	Sistotrema		Saprotroph	0.0268817
Basidiomycota	Agaricomycetes	Boletales	Paxillaceae	Paxillus	Paxillus involutus	Plant root symbiont	0.0537634
Ascomycota	Lecanoromycetes	Lecanorales	Ramalinaceae	Toninia	Toninia physaroides	Lichen	0.00179211
Ascomycota	Lecanoromycetes	Lecanorales	Parmeliaceae	Tuckneraria	Tuckneraria laureri	Lichen	0.0286738
Basidiomycota	Microbotryomycetes	Sporidiobolales	Sporidiobolaceae	Sporobolomyces		Yeast	0.0501792
Ascomycota	Leotiomycetes	Helotiales				Unknown	0.0806452
Basidiomycota	Agaricomycetes	Agaricales	Cortinariaceae	Cortinarius	Cortinarius tabularis	Plant root symbiont	0.0448029
Basidiomycota	Pucciniomycetes	Pucciniales	Pucciniaceae	Puccinia	Puccinia hordei	Plant pathogen	0.0107527
Ascomycota	Dothideomycetes	Pleosporales	Phaeosphaeriaceae	Paraphoma	Paraphoma chrysanthemicola	Plant pathogen	0.0537634
Basidiomycota	Pucciniomycetes	Pucciniales	Pucciniastraceae	Pucciniastrum	Pucciniastrum circaeae	Plant pathogen	0.105735
Basidiomycota	Agaricomycetes	Russulales	Lachnocladiaceae	Scytinostroma	Scytinostroma portentosum	Saprotroph	0.0143369
Basidiomycota	Agaricomycetes	Agaricales	Tricholomataceae	Paralepista	Paralepista flaccida	Saprotroph	0.0501792
Ascomycota	Lecanoromycetes	Lecanorales	Parmeliaceae	Evernia	Evernia prunastri	Lichen	0.0197133
Ascomycota	Lecanoromycetes	Lecanorales	Parmeliaceae	Montanelia	Montanelia sorediata	Lichen	0.00537634
Ascomycota	Lecanoromycetes	Umbilicariales	Fuscideaceae	Fuscidea	Fuscidea pusilla	Lichen	0.0591398
Ascomycota	Dothideomycetes	Pleosporales	Melanommataceae	Muriformistrickeria	Muriformistrickeria rosae	Plant pathogen	0.0860215
Basidiomycota	Agaricomycetes	Boletales	Suillaceae	Suillus	Suillus bovinus	Plant root symbiont	0.0358423
Basidiomycota	Agaricomycetes	Agaricales	Tricholomataceae	Panellus	Panellus mitis	Saprotroph	0.132616
Basidiomycota	Tremellomycetes	Cystofilobasidiales	Mrakiaceae	Itersonilia	Itersonilia perplexans	Dimorphic yeast	0.111111
						Unknown	0.0322581
Ascomycota	Lecanoromycetes	Trapeliales	Trapeliaceae	Trapeliopsis	Trapeliopsis flexuosa	Lichen	0.0268817
						Unknown	0.0483871
Ascomycota	Dothideomycetes	Dothideales	Dothideaceae	Dothidea	Dothidea sambuci	Plant pathogen	0.0430108
Ascomycota	Lecanoromycetes	Lecanorales	Parmeliaceae	Usnea	Usnea intermedia	Lichen	0.00716846
Basidiomycota	Tremellomycetes	Tremellales	Bulleribasidiaceae	Dioszegia		Yeast	0.0483871
Basidiomycota	Agaricomycetes					Unknown	0.12724
Basidiomycota	Microbotryomycetes	Sporidiobolales	Sporidiobolaceae	Sporobolomyces	Sporobolomyces phaffii	Yeast	0.259857
Basidiomycota	Exobasidiomycetes	Exobasidiales	Exobasidiaceae	Exobasidium	Exobasidium pieridis-ovalifoliae	Plant pathogen	0.0197133
Basidiomycota	Tremellomycetes	Tremellales	Bulleribasidiaceae	Dioszegia		Yeast	0.15233
Ascomycota	Eurotiomycetes	Chaetothyriales	Herpotrichiellaceae	Rhinocladiella		Animal pathogen	0.0125448
Ascomycota	Dothideomycetes	Pleosporales				Unknown	0.0340502
Basidiomycota	Microbotryomycetes	Leucosporidiales	Leucosporidiaceae	Leucosporidium	Leucosporidium fellii	Yeast	0.0232975
						Unknown	0.0268817
Ascomycota	Leotiomycetes	Helotiales	Helotiales	Coleophoma		Plant pathogen	0.0913978
Basidiomycota	Agaricomycetes	Agaricales	Strophariaceae	Tubaria	Tubaria hiemalis	Saprotroph	0.0215054
Ascomycota	Eurotiomycetes	Chaetothyriales	Trichomeriaceae	Bradymyces	Bradymyces alpinus	Extremophilous	0.0770609
Ascomycota	Dothideomycetes	Pleosporales	Didymellaceae	Neoascochyta	Neoascochyta exitialis	Plant pathogen	0.125448
Ascomycota	Lecanoromycetes	Lecanorales	Lecanoraceae	Scoliciosporum	Scoliciosporum chlorococcum	Lichen	0.172043
Basidiomycota	Agaricomycetes	Agaricales	Omphalotaceae	Gymnopus	Gymnopus androsaceus	Saprotroph	0.0663082
Basidiomycota	Agaricomycetes	Trechisporales	Hydnodontaceae	Trechispora	Trechispora byssinella	Saprotroph	0.0896057
Ascomycota	Sordariomycetes	Xylariales	Xylariaceae	Rosellinia	Rosellinia quercina	Saprotroph	0.0143369
Basidiomycota	Microbotryomycetes	Sporidiobolales	Sporidiobolaceae	Rhodotorula		Yeast	0.00358423
Ascomycota	Dothideomycetes	Pleosporales				Unknown	0.00358423
Basidiomycota	Tremellomycetes	Cystofilobasidiales	Mrakiaceae	Mrakia	Mrakia frigida	Yeast	0.354839
Ascomycota	Arthoniomycetes	Lichenostigmatales	Phaeococcomycetaceae	Phaeococcomyces		Yeast	0.417563
Basidiomycota	Pucciniomycetes	Pucciniales	Melampsoraceae	Melampsora	Melampsora laricis-populina	Plant pathogen	0.0125448
Mortierellomycota	Mortierellomycetes	Mortierellales	Mortierellaceae	Mortierella	Mortierella elongata	Saprotroph	0.0179211
Ascomycota	Saccharomycetes	Saccharomycetales	Debaryomycetaceae	Scheffersomyces	Scheffersomyces lignosus	Yeast	0.00358423
Ascomycota						Unknown	0.0215054
Basidiomycota	Tremellomycetes	Trichosporonales	Trichosporonaceae	Trichosporon	Trichosporon coremiiforme	Yeast	0.137993
Ascomycota	Dothideomycetes	Capnodiales	Capnodiales	Microcyclospora	Microcyclospora tardicrescens	Plant pathogen	0.0125448
Ascomycota						Unknown	0.0537634
Ascomycota	Eurotiomycetes	Verrucariales	Verrucariaceae	Verrucaria		Lichen	0.0519713
Basidiomycota	Agaricomycetes	Agaricales	Cortinariaceae	Cortinarius	Cortinarius armillatus	Plant root symbiont	0.170251
Ascomycota	Sordariomycetes	Hypocreales	Hypocreales	Acremonium	Acremonium persicinum	Multiple	0.0340502
Ascomycota						Unknown	0.0179211
Basidiomycota	Agaricomycetes	Agaricales	Cortinariaceae	Cortinarius	Cortinarius betuletorum	Plant root symbiont	0.0250896
Basidiomycota	Exobasidiomycetes	Exobasidiales	Exobasidiaceae	Exobasidium		Plant pathogen	0.0878136
Basidiomycota	Agaricomycetes	Hymenochaetales	Hymenochaetales	Resinicium	Resinicium bicolor	Saprotroph	0.182796
Basidiomycota	Tremellomycetes	Trichosporonales	Trichosporonaceae	Cutaneotrichosporon	Cutaneotrichosporon moniliiforme	Yeast	0.0519713
Ascomycota	Eurotiomycetes	Chaetothyriales	Trichomeriaceae	Knufia		Yeast	0.0573477
Basidiomycota	Pucciniomycetes	Pucciniales	Pucciniaceae	Puccinia	Puccinia striiformis	Plant pathogen	0.0448029
Ascomycota	Saccharomycetes	Saccharomycetales	Saccharomycetaceae	Torulaspora	Torulaspora delbrueckii	Yeast	0.0860215
Basidiomycota	Agaricomycetes	Agaricales	Crepidotaceae	Crepidotus	Crepidotus lundellii	Saprotroph	0.00179211
Basidiomycota	Agaricomycetes	Russulales	Peniophoraceae	Peniophora	Peniophora nuda	Saprotroph	0.0448029
Ascomycota	Pezizomycetes	Pezizales	Tuberaceae	Tuber	Tuber foetidum	Plant root symbiont	0.00179211
Ascomycota	Orbiliomycetes	Orbiliales				Unknown	0.00716846
Mucoromycota	Mucoromycetes	Mucorales	Mucoraceae	Mucor	Mucor piriformis	Mold	0.0107527
Ascomycota	Saccharomycetes	Saccharomycetales	Pichiaceae	Nakazawaea	Nakazawaea holstii	Yeast	0.0286738
Chytridiomycota						Chytrid	0.00179211
Basidiomycota	Agaricomycetes	Agaricales	Strophariaceae	Hypholoma	Hypholoma capnoides	Saprotroph	0.33871
Mortierellomycota	Mortierellomycetes	Mortierellales	Mortierellaceae	Mortierella	Mortierella hyalina	Saprotroph	0.0322581
Basidiomycota	Tremellomycetes	Tremellales	Trimorphomycetaceae	Saitozyma	Saitozyma podzolica	Dimorphic yeast	0.0268817
						Unknown	0.0197133
Ascomycota	Dothideomycetes	Pleosporales	Pleomassariaceae	Prosthemium	Prosthemium intermedium	Other	0.0573477
Ascomycota	Dothideomycetes	Pleosporales	Cucurbitariaceae	Pyrenochaetopsis	Pyrenochaetopsis pratorum	Plant pathogen	0.311828
Ascomycota	Sordariomycetes	Hypocreales	Nectriaceae	Calcarisporium	Calcarisporium arbuscula	Other	0.0286738
Ascomycota	Dothideomycetes	Dothideales	Aureobasidiaceae	Aureobasidium		Dimorphic yeast	0.378136
Basidiomycota	Exobasidiomycetes	Exobasidiales	Exobasidiaceae	Exobasidium	Exobasidium japonicum	Plant pathogen	0.0501792
Basidiomycota	Agaricomycetes	Cantharellales	Cantharellales	Sistotrema		Saprotroph	0.0232975
Basidiomycota	Pucciniomycetes	Pucciniales	Melampsoraceae	Melampsora	Melampsora nujiangensis	Plant pathogen	0.0232975
Basidiomycota	Agaricomycetes	Agaricales	Psathyrellaceae	Psathyrella	Psathyrella fennoscandica	Saprotroph	0.0215054
Basidiomycota	Wallemiomycetes	Wallemiales	Wallemiaceae	Wallemia	Wallemia muriae	Mold	0.0448029
Ascomycota	Eurotiomycetes	Chaetothyriales	Herpotrichiellaceae			Dimorphic yeast	0.0107527
Ascomycota	Dothideomycetes	Pleosporales	Lentitheciaceae	Pleurophoma		Plant pathogen	0.0358423
Ascomycota	Sordariomycetes	Xylariales	Sporocadaceae	Adisciso	Adisciso kaki	Plant pathogen	0.0304659
Ascomycota	Dothideomycetes	Pleosporales	Pleosporaceae	Alternaria	Alternaria breviramosa	Mold	0.342294
Basidiomycota	Tremellomycetes	Trichosporonales	Trichosporonaceae			Unknown	0.137993
Basidiomycota	Agaricomycetes	Corticiales	Corticiaceae	Corticium		Saprotroph	0.00179211
Ascomycota	Pezizomycetes	Pezizales				Unknown	0.00358423
Ascomycota	Dothideomycetes	Capnodiales	Cladosporiaceae	Cladosporium	Cladosporium delicatulum	Mold	0.28853
Basidiomycota	Exobasidiomycetes	Exobasidiales	Exobasidiaceae			Plant pathogen	0.0358423
Ascomycota	Eurotiomycetes	Chaetothyriales	Herpotrichiellaceae			Dimorphic yeast	0.016129
Basidiomycota	Tremellomycetes	Tremellales	Tremellaceae	Cryptococcus		Dimorphic yeast	0.00537634
Ascomycota	Eurotiomycetes	Chaetothyriales	Herpotrichiellaceae			Dimorphic yeast	0.00358423
						Unknown	0.0179211
Ascomycota						Unknown	0.0197133
Ascomycota	Eurotiomycetes	Chaetothyriales	Herpotrichiellaceae	Exophiala	Exophiala encephalarti	Yeast	0.00716846
Ascomycota	Dothideomycetes					Unknown	0.112903
Basidiomycota	Agaricomycetes	Agaricales	Inocybaceae	Inocybe	Inocybe fuscidula	Plant root symbiont	0.00896057
Ascomycota	Leotiomycetes	Helotiales				Unknown	0.0268817
						Unknown	0.0143369
Basidiomycota	Agaricomycetes	Atheliales	Atheliaceae	Piloderma	Piloderma bicolor	Plant root symbiont	0.0358423
Basidiomycota	Agaricomycetes	Trechisporales	Trechisporales	Sistotremastrum		Saprotroph	0.0268817
Ascomycota	Pezizomycetes	Pezizales	Pyronemataceae	Trichophaeopsis		Saprotroph	0.00358423
						Unknown	0.00358423
Basidiomycota	Agaricomycetes	Agaricales	Strophariaceae	Pholiota	Pholiota lenta	Saprotroph	0.0232975
Ascomycota	Dothideomycetes	Pleosporales				Unknown	0.0985663
Ascomycota	Lecanoromycetes	Lecanorales	Ramalinaceae	Toninia	Toninia physaroides	Lichen	0.0304659
Basidiomycota	Pucciniomycetes	Pucciniales	Pucciniaceae	Puccinia	Puccinia thlaspeos	Plant pathogen	0.0519713
Basidiomycota	Agaricomycetes	Agaricales	Cortinariaceae	Cortinarius	Cortinarius adalbertii	Plant root symbiont	0.0143369
Basidiomycota	Exobasidiomycetes	Entylomatales				Plant pathogen	0.0304659
Basidiomycota	Agaricomycetes	Polyporales	Fomitopsidaceae			Saprotroph	0.0322581
Ascomycota	Lecanoromycetes	Caliciales	Caliciaceae	Buellia	Buellia griseovirens	Lichen	0.0824373
Ascomycota	Dothideomycetes	Venturiales	Venturiaceae			Plant pathogen	0.0107527
Basidiomycota	Cystobasidiomycetes	Cystobasidiomycetes_ord_Incertae_sedis	Symmetrosporaceae	Symmetrospora	Symmetrospora gracilis	Yeast	0.0896057
Ascomycota						Unknown	0.00358423
Chytridiomycota	Rhizophydiomycetes	Rhizophydiales	Rhizophydiaceae	Rhizophydium		Chytrid	0.00179211
Ascomycota	Eurotiomycetes	Chaetothyriales	Herpotrichiellaceae			Dimorphic yeast	0.0232975
Ascomycota	Lecanoromycetes	Lecanorales	Lecanoraceae	Lecanora	Lecanora carpinea	Lichen	0.016129
						Unknown	0.0143369
Mucoromycota	Mucoromycetes	Mucorales	Choanephoraceae	Choanephora	Choanephora infundibulifera	Saprotroph	0.00179211
Ascomycota	Dothideomycetes					Unknown	0.0448029
Basidiomycota	Agaricomycetes	Polyporales	Meruliaceae	Phlebia	Phlebia tremellosa	Saprotroph	0.0860215
Ascomycota	Lecanoromycetes	Lecanorales	Lecanoraceae	Lecanora	Lecanora expallens	Lichen	0.0501792
Basidiomycota	Agaricomycetes	Agaricales	Strophariaceae	Hypholoma	Hypholoma lateritium	Saprotroph	0.0430108
Basidiomycota	Agaricomycetes	Hymenochaetales	Schizoporaceae	Hyphodontia		Saprotroph	0.0250896
Basidiomycota	Agaricomycetes	Hymenochaetales	Schizoporaceae	Schizopora	Schizopora paradoxa	Saprotroph	0.0304659
Basidiomycota	Exobasidiomycetes	Exobasidiales	Exobasidiaceae	Exobasidium		Plant pathogen	0.0483871
Basidiomycota	Pucciniomycetes	Platygloeales	Eocronartiaceae	Eocronartium		Plant pathogen	0.00179211
Ascomycota	Dothideomycetes	Pleosporales	Melanommataceae	Alpinaria		Plant pathogen	0.00537634
Basidiomycota	Agaricomycetes	Cantharellales				Unknown	0.00896057
Ascomycota	Eurotiomycetes	Eurotiales	Aspergillaceae	Penicillium	Penicillium roseopurpureum	Mold	0.0304659
Ascomycota	Dothideomycetes	Pleosporales	Pleosporaceae			Unknown	0.0394265
						Unknown	0.103943
Ascomycota	Eurotiomycetes	Chaetothyriales	Herpotrichiellaceae			Dimorphic yeast	0.0179211
Ascomycota	Eurotiomycetes	Chaetothyriales	Herpotrichiellaceae			Dimorphic yeast	0.0215054
Basidiomycota	Tritirachiomycetes	Tritirachiales	Tritirachiaceae	Tritirachium	Tritirachium oryzae	Dimorphic yeast	0.00179211
Basidiomycota	Agaricomycetes	Agaricales	Cortinariaceae	Cortinarius	Cortinarius hemitrichus	Plant root symbiont	0.00896057
Basidiomycota	Tremellomycetes	Tremellales	Bulleribasidiaceae	Dioszegia	Dioszegia statzelliae	Yeast	0.0537634
Ascomycota	Sordariomycetes	Hypocreales	Hypocreales			Unknown	0.00179211
Basidiomycota	Pucciniomycetes	Pucciniales	Pucciniaceae	Puccinia	Puccinia coronati-agrostidis	Plant pathogen	0.25448
Ascomycota	Sordariomycetes	Sordariales	Sordariaceae	Neurospora	Neurospora terricola	Mold	0.0179211
Basidiomycota	Agaricomycetes	Auriculariales	Exidiaceae	Exidiopsis	Exidiopsis effusa	Saprotroph	0.0179211
Ascomycota	Sordariomycetes	Glomerellales	Plectosphaerellaceae	Verticillium	Verticillium leptobactrum	Plant pathogen	0.062724
Basidiomycota	Agaricomycetes	Polyporales	Fomitopsidaceae	Fibroporia	Fibroporia vaillantii	Saprotroph	0.00537634
Basidiomycota	Agaricomycetes	Cantharellales	Botryobasidiaceae	Botryobasidium		Saprotroph	0.0448029
Basidiomycota	Exobasidiomycetes	Entylomatales	Entylomataceae	Entyloma	Entyloma microsporum	Plant pathogen	0.0179211
Basidiomycota	Exobasidiomycetes	Tilletiales	Tilletiaceae	Tilletia	Tilletia puccinelliae	Plant pathogen	0.0125448
Basidiomycota	Agaricomycetes	Trechisporales	Hydnodontaceae	Trechispora		Saprotroph	0.00358423
Ascomycota						Unknown	0.0358423
Basidiomycota	Tremellomycetes	Tremellales	Tremellaceae	Cryptococcus	Cryptococcus uniguttulatus	Dimorphic yeast	0.333333
Mucoromycota	Mucoromycetes	Mucorales	Mucoraceae	Mucor	Mucor hiemalis	Mold	0.394265
Ascomycota	Leotiomycetes					Unknown	0.0197133
Basidiomycota	Agaricomycetes	Agaricales	Tricholomataceae	Panellus	Panellus violaceofulvus	Saprotroph	0.0645161
Ascomycota	Sordariomycetes	Glomerellales	Plectosphaerellaceae	Plectosphaerella		Plant pathogen	0.0770609
Ascomycota	Lecanoromycetes	Lecanorales	Parmeliaceae	Pseudevernia	Pseudevernia furfuracea	Lichen	0.0537634
Ascomycota	Leotiomycetes	Erysiphales	Erysiphaceae	Erysiphe		Plant pathogen	0.0304659
Ascomycota	Eurotiomycetes	Phaeomoniellales				Plant pathogen	0.0376344
Ascomycota	Dothideomycetes	Pleosporales	Massarinaceae			Saprotroph	0.0250896
Ascomycota	Eurotiomycetes	Eurotiales	Aspergillaceae	Aspergillus	Aspergillus tubingensis	Mold	0.182796
Basidiomycota	Agaricomycetes	Agaricales	Tricholomataceae	Mycena		Saprotroph	0.0197133
Basidiomycota	Agaricomycetes	Agaricales	Inocybaceae	Inocybe	Inocybe flocculosa	Plant root symbiont	0.0250896
Ascomycota	Eurotiomycetes	Chaetothyriales	Herpotrichiellaceae			Dimorphic yeast	0.105735
Basidiomycota	Agaricomycetes	Phallales	Phallaceae	Phallus	Phallus impudicus	Saprotroph	0.0537634
Basidiomycota	Agaricomycetes	Polyporales	Fomitopsidaceae	Piptoporus	Piptoporus betulinus	Saprotroph	0.188172
Basidiomycota	Agaricomycetes	Agaricales	Strophariaceae	Psilocybe		Saprotroph	0.00896057
Basidiomycota	Microbotryomycetes	Leucosporidiales	Leucosporidiaceae	Leucosporidium	Leucosporidium fragarium	Yeast	0.0896057
Ascomycota	Eurotiomycetes	Onygenales				Keratinophilous	0.0143369
Ascomycota	Dothideomycetes	Pleosporales				Unknown	0.31362
Ascomycota	Eurotiomycetes	Eurotiales	Trichocomaceae	Talaromyces	Talaromyces sayulitensis	Mold	0.0286738
Ascomycota	Dothideomycetes	Pleosporales				Unknown	0.0179211
						Unknown	0.00716846
Ascomycota	Leotiomycetes	Rhytismatales	Rhytismataceae	Lophodermium	Lophodermium pinastri	Plant pathogen	0.0340502
Ascomycota	Leotiomycetes	Helotiales	Helotiaceae	Calyptrozyma		Other	0.0107527
						Unknown	0.00179211
Ascomycota	Saccharomycetes	Saccharomycetales	Saccharomycetaceae	Kazachstania	Kazachstania barnettii	Yeast	0.0573477
Basidiomycota	Agaricomycetes	Agaricales	Strophariaceae	Hypholoma	Hypholoma dispersum	Saprotroph	0.0322581
Ascomycota	Lecanoromycetes	Lecanorales	Parmeliaceae	Bryoria	Bryoria simplicior	Lichen	0.0232975
Ascomycota	Sordariomycetes	Sordariales	Lasiosphaeriaceae			Unknown	0.0107527
Mucoromycota	Mucoromycetes	Mucorales	Rhizopodaceae	Rhizopus	Rhizopus microsporus	Mold	0.0555556
Basidiomycota	Agaricomycetes	Hymenochaetales	Schizoporaceae	Xylodon	Xylodon brevisetus	Saprotroph	0.0340502
Basidiomycota	Agaricomycetes	Polyporales	Meripilaceae			Saprotroph	0.0698925
Ascomycota	Eurotiomycetes	Chaetothyriales	Herpotrichiellaceae	Exophiala		Yeast	0.00537634
Ascomycota	Dothideomycetes	Capnodiales				Unknown	0.00716846
Basidiomycota	Agaricomycetes	Hymenochaetales	Schizoporaceae	Xylodon	Xylodon ramicida	Saprotroph	0.046595
						Unknown	0.0125448
Ascomycota	Dothideomycetes	Pleosporales	Leptosphaeriaceae	Ampelomyces	Ampelomyces quisqualis	Other	0.0179211
Mucoromycota	Mucoromycetes	Mucorales	Mucoraceae	Mucor	Mucor saturninus	Mold	0.0286738
Ascomycota	Leotiomycetes	Helotiales				Unknown	0.0215054
Ascomycota	Eurotiomycetes	Eurotiales	Elaphomycetaceae	Elaphomyces	Elaphomyces granulatus	Plant root symbiont	0.00358423
Basidiomycota	Exobasidiomycetes	Exobasidiales	Exobasidiaceae	Exobasidium		Plant pathogen	0.0824373
Ascomycota	Eurotiomycetes	Eurotiales	Aspergillaceae	Penicillium		Mold	0.0340502
Basidiomycota	Ustilaginomycetes	Ustilaginales	Ustilaginaceae	Ustilago	Ustilago crameri	Plant pathogen	0.0125448
Ascomycota	Pezizomycetes	Pezizales	Pyronemataceae			Unknown	0.00896057
Basidiomycota	Tremellomycetes	Trichosporonales	Trichosporonaceae	Cutaneotrichosporon	Cutaneotrichosporon curvatus	Yeast	0.0430108
Ascomycota	Lecanoromycetes	Lecanorales	Cladoniaceae	Cladonia	Cladonia diversa	Lichen	0.00896057
						Unknown	0.0322581
Ascomycota	Sordariomycetes	Hypocreales	Nectriaceae	Fusarium	Fusarium oxysporum	Plant pathogen	0.0340502
Ascomycota	Dothideomycetes	Pleosporales	Sporormiaceae	Sporormiella	Sporormiella leporina	Saprotroph	0.0322581
Basidiomycota	Agaricomycetes					Unknown	0.016129
Basidiomycota	Agaricomycetes	Agaricales	Tricholomataceae	Tricholoma	Tricholoma fulvum	Plant root symbiont	0.0304659
Ascomycota	Eurotiomycetes	Chaetothyriales	Trichomeriaceae	Bradymyces	Bradymyces alpinus	Extremophilous	0.0215054
Ascomycota	Eurotiomycetes	Eurotiales	Aspergillaceae	Penicillium		Mold	0.0555556
Ascomycota						Unknown	0.00716846
Basidiomycota	Agaricomycetes	Agaricales	Physalacriaceae	Strobilurus	Strobilurus esculentus	Saprotroph	0.286738
Basidiomycota	Agaricomycetes	Agaricales	Tricholomataceae	Mycena	Mycena rosella	Saprotroph	0.0179211
Basidiomycota	Microbotryomycetes	Microbotryomycetes	Chrysozymaceae	Yunzhangia	Yunzhangia auriculariae	Yeast	0.0232975
Ascomycota	Lecanoromycetes	Acarosporales	Acarosporaceae	Acarospora	Acarospora moenium	Lichen	0.0322581
Basidiomycota	Tremellomycetes	Filobasidiales	Filobasidiaceae	Filobasidium	Filobasidium stepposum	Dimorphic yeast	0.00179211
Ascomycota	Lecanoromycetes	Lecanorales	Lecanoraceae	Rhizoplaca	Rhizoplaca polymorpha	Lichen	0.0304659
Basidiomycota	Agaricomycetes	Cantharellales				Unknown	0.0268817
						Unknown	0.0197133
Basidiomycota	Cystobasidiomycetes	Cystobasidiomycetes	Buckleyzymaceae	Buckleyzyma	Buckleyzyma aurantiaca	Yeast	0.383513
Ascomycota	Leotiomycetes					Unknown	0.016129
Ascomycota	Dothideomycetes	Capnodiales	Mycosphaerellaceae	Cercospora	Cercospora eucommiae	Plant pathogen	0.0215054
Ascomycota	Dothideomycetes	Pleosporales	Leptosphaeriaceae	Ampelomyces	Ampelomyces quisqualis	Other	0.0232975
Ascomycota	Dothideomycetes	Pleosporales	Pleosporales	Pseudorobillarda		Plant pathogen	0.0125448
Basidiomycota	Agaricomycetes	Thelephorales	Thelephoraceae	Pseudotomentella	Pseudotomentella tristis	Plant root symbiont	0.0268817
Ascomycota	Sordariomycetes	Boliniales	Boliniaceae	Pseudovalsaria	Pseudovalsaria ferruginea	Plant pathogen	0.0197133
Basidiomycota	Agaricomycetes	Agaricales	Tricholomataceae	Mycena	Mycena citrinomarginata	Saprotroph	0.0376344
Basidiomycota	Pucciniomycetes	Pucciniales	Pucciniastraceae	Pucciniastrum	Pucciniastrum epilobii	Plant pathogen	0.016129
Chytridiomycota	Spizellomycetes	Spizellomycetales	Powellomycetaceae	Powellomyces	Powellomyces hirtus	Chytrid	0.0250896
Ascomycota	Eurotiomycetes	Eurotiales	Trichocomaceae	Thermomyces	Thermomyces lanuginosus	Saprotroph	0.107527
Ascomycota	Sordariomycetes	Diaporthales	Gnomoniaceae	Pleuroceras	Pleuroceras tenellum	Saprotroph	0.00179211
Basidiomycota	Agaricomycetes	Hymenochaetales	Schizoporaceae	Xylodon		Saprotroph	0.0197133
Mucoromycota	Mucoromycetes	Mucorales	Mucoraceae	Mucor	Mucor velutinosus	Mold	0.103943
Ascomycota	Pezizomycetes	Pezizales	Pyronemataceae			Unknown	0.0179211
Basidiomycota	Pucciniomycetes	Pucciniales	Coleosporiaceae	Chrysomyxa	Chrysomyxa pyrolae	Plant pathogen	0.00716846
Ascomycota	Dothideomycetes	Capnodiales				Unknown	0.0179211
Ascomycota						Unknown	0.0286738
Ascomycota	Dothideomycetes	Pleosporales	Didymellaceae	Didymella	Didymella calidophila	Plant pathogen	0.0376344
Mortierellomycota	Mortierellomycetes	Mortierellales	Mortierellaceae	Mortierella	Mortierella alpina	Saprotroph	0.016129
Basidiomycota	Agaricomycetes	Agaricales	Psathyrellaceae	Coprinopsis		Saprotroph	0.00179211
Ascomycota						Unknown	0.216846
Ascomycota	Sordariomycetes	Hypocreales	Hypocreaceae	Trichoderma	Trichoderma longibrachiatum	Saprotroph	0.0250896
Basidiomycota	Agaricomycetes	Agaricales				Unknown	0.112903
Basidiomycota	Malasseziomycetes	Malasseziales	Malasseziaceae	Malassezia		Yeast	0.103943
Basidiomycota	Malasseziomycetes	Malasseziales	Malasseziaceae	Malassezia	Malassezia globosa	Yeast	0.473118
Basidiomycota	Agaricomycetes	Gloeophyllales	Gloeophyllaceae	Gloeophyllum	Gloeophyllum sepiarium	Saprotroph	0.0376344
						Unknown	0.00716846
Ascomycota	Orbiliomycetes	Orbiliales				Unknown	0.00537634
Ascomycota	Dothideomycetes	Pleosporales				Unknown	0.0197133
Basidiomycota	Agaricomycetes	Cantharellales	Cantharellales	Sistotrema		Saprotroph	0.0967742
						Unknown	0.0878136
Basidiomycota	Agaricomycetes	Atheliales	Atheliaceae			Unknown	0.0430108
Basidiomycota	Microbotryomycetes	Microbotryales	Ustilentylomataceae	Microbotryozyma		Yeast	0.0197133
Ascomycota	Dothideomycetes	Pleosporales				Unknown	0.0215054
Ascomycota	Sordariomycetes	Glomerellales	Plectosphaerellaceae	Plectosphaerella		Plant pathogen	0.0107527
Basidiomycota	Pucciniomycetes	Pucciniales	Melampsoraceae	Melampsora	Melampsora euphorbiae	Plant pathogen	0.0340502
Ascomycota	Dothideomycetes	Capnodiales	Teratosphaeriaceae	Recurvomyces	Recurvomyces mirabilis	Extremophilous	0.0698925
Ascomycota	Eurotiomycetes	Chaetothyriales	Herpotrichiellaceae	Cladophialophora		Saprotroph	0.241935
Ascomycota	Saccharomycetes	Saccharomycetales	Phaffomycetaceae	Cyberlindnera	Cyberlindnera jadinii	Yeast	0.358423
Basidiomycota	Agaricomycetes	Agaricales	Lycoperdaceae	Lycoperdon	Lycoperdon nigrescens	Saprotroph	0.369176
Ascomycota	Leotiomycetes	Erysiphales	Erysiphaceae	Blumeria	Blumeria graminis	Plant pathogen	0.0412186
Ascomycota						Unknown	0.062724
Ascomycota						Unknown	0.0232975
Ascomycota	Pezizomycetes	Pezizales	Sarcosomataceae	Urnula	Urnula hiemalis	Saprotroph	0.00358423
Basidiomycota	Agaricomycetes	Polyporales	Meruliaceae	Ceraceomyces		Saprotroph	0.00358423
Ascomycota	Dothideomycetes					Unknown	0.0501792
Ascomycota						Unknown	0.00716846
Ascomycota	Leotiomycetes	Helotiales	Helotiales	Cadophora		Plant associated	0.0232975
Basidiomycota	Agaricomycetes	Polyporales	Meruliaceae	Phlebiopsis	Phlebiopsis gigantea	Saprotroph	0.0537634
Basidiomycota	Wallemiomycetes	Wallemiales				Mold	0.00896057
Basidiomycota	Agaricomycetes	Russulales	Auriscalpiaceae	Auriscalpium	Auriscalpium vulgare	Saprotroph	0.0286738
Ascomycota	Dothideomycetes	Dothideales	Dothideaceae	Dothidea	Dothidea sambuci	Plant pathogen	0.0304659
Basidiomycota	Agaricomycetes	Polyporales				Saprotroph	0.0125448
Ascomycota	Eurotiomycetes	Chaetothyriales	Herpotrichiellaceae			Dimorphic yeast	0.0125448
Ascomycota	Dothideomycetes	Pleosporales	Phaeosphaeriaceae	Phaeosphaeria	Phaeosphaeria caricicola	Plant pathogen	0.00896057
Basidiomycota	Tremellomycetes	Tremellales	Tremellaceae	Cryptococcus		Dimorphic yeast	0.0179211
Ascomycota	Leotiomycetes	Helotiales	Helotiales	Leohumicola	Leohumicola minima	Other	0.0215054
Ascomycota	Eurotiomycetes	Chaetothyriales	Trichomeriaceae	Knufia	Knufia peltigerae	Yeast	0.277778
Basidiomycota	Agaricostilbomycetes	Agaricostilbales	Agaricostilbaceae	Sterigmatomyces	Sterigmatomyces hyphaenes	Yeast	0.0573477
Ascomycota	Dothideomycetes	Pleosporales	Didymellaceae			Plant pathogen	0.24552
Ascomycota	Dothideomycetes	Pleosporales				Unknown	0.00896057
Basidiomycota	Agaricomycetes					Unknown	0.369176
Basidiomycota	Tremellomycetes	Tremellales	Bulleribasidiaceae	Dioszegia	Dioszegia fristingensis	Yeast	0.0770609
Basidiomycota	Pucciniomycetes	Platygloeales	Eocronartiaceae	Eocronartium		Plant pathogen	0.00358423
Basidiomycota	Agaricomycetes	Boletales	Sclerodermataceae	Scleroderma	Scleroderma citrinum	Plant root symbiont	0.00896057
Basidiomycota	Tremellomycetes	Tremellales				Unknown	0.103943
Ascomycota	Eurotiomycetes	Eurotiales	Aspergillaceae	Aspergillus	Aspergillus appendiculatus	Mold	0.768817
Basidiomycota	Agaricomycetes	Polyporales	Meruliaceae	Phanerochaete	Phanerochaete bambusicola	Saprotroph	0.0179211
Basidiomycota	Tremellomycetes	Filobasidiales	Piskurozymaceae	Solicoccozyma	Solicoccozyma terricola	Yeast	0.100358
Ascomycota	Lecanoromycetes	Umbilicariales	Umbilicariaceae	Umbilicaria	Umbilicaria spodochroa	Lichen	0.00896057
Basidiomycota	Cystobasidiomycetes	Cystobasidiomycetes_ord_Incertae_sedis	Symmetrosporaceae	Symmetrospora	Symmetrospora foliicola	Yeast	0.09319
Ascomycota	Pezizomycetes	Pezizales	Pyronemataceae			Unknown	0.0340502
Basidiomycota	Exobasidiomycetes	Microstromatales	Microstromataceae	Microstroma		Plant pathogen	0.0268817
Ascomycota	Saccharomycetes	Saccharomycetales				Yeast	0.00896057
Basidiomycota	Agaricomycetes	Agaricales	Strophariaceae	Galerina	Galerina marginata	Saprotroph	0.0448029
Ascomycota	Leotiomycetes	Thelebolales	Pseudeurotiaceae	Pseudeurotium	Pseudeurotium hygrophilum	Plant associated	0.0681004
Mucoromycota	Umbelopsidomycetes	Umbelopsidales	Umbelopsidaceae	Umbelopsis		Saprotroph	0.00537634
Ascomycota	Sordariomycetes	Xylariales	Xylariaceae	Xylaria	Xylaria hypoxylon	Saprotroph	0.0232975
Mucoromycota	Mucoromycetes	Mucorales	Mucoraceae	Mucor	Mucor fuscus	Mold	0.00179211
Basidiomycota	Microbotryomycetes	Sporidiobolales	Sporidiobolaceae	Sporobolomyces		Yeast	0.00179211
Ascomycota	Leotiomycetes	Helotiales	Rutstroemiaceae	Lambertella		Plant associated	0.00537634
Mucoromycota	Mucoromycetes	Mucorales	Mucoraceae	Mucor	Mucor circinelloides	Mold	0.137993
Basidiomycota	Agaricomycetes	Atheliales	Atheliaceae	Piloderma	Piloderma bicolor	Plant root symbiont	0.00358423
Basidiomycota	Microbotryomycetes	Kriegeriales	Camptobasidiaceae	Glaciozyma	Glaciozyma martinii	Yeast	0.0609319
Ascomycota	Lecanoromycetes	Lecanorales	Ramalinaceae	Toninia	Toninia physaroides	Lichen	0.0107527
Ascomycota	Eurotiomycetes	Onygenales	Onygenales	Malbranchea	Malbranchea cinnamomea	Keratinophilous	0.0949821
Ascomycota	Dothideomycetes	Pleosporales	Leptosphaeriaceae	Acicuseptoria	Acicuseptoria rumicis	Plant pathogen	0.046595
Basidiomycota	Agaricomycetes	Agaricales	Strophariaceae	Stropharia	Stropharia inuncta	Saprotroph	0.00179211
Ascomycota	Pezizomycetes	Pezizales	Ascobolaceae	Ascobolus		Saprotroph	0.0143369
						Unknown	0.0501792
Ascomycota	Dothideomycetes	Pleosporales	Pleosporaceae	Stemphylium		Plant pathogen	0.00896057
Basidiomycota	Agaricomycetes	Auriculariales	Exidiaceae	Basidiodendron	Basidiodendron eyrei	Saprotroph	0.0143369
Ascomycota	Saccharomycetes	Saccharomycetales	Saccharomycetaceae	Lachancea	Lachancea kluyveri	Yeast	0.00179211
						Unknown	0.0143369
Basidiomycota	Exobasidiomycetes	Microstromatales	Microstromataceae	Microstroma	Microstroma album	Plant pathogen	0.0716846
Ascomycota	Pezizomycetes	Pezizales	Pyronemataceae	Trichophaea	Trichophaea hybrida	Plant root symbiont	0.00896057
Ascomycota	Sordariomycetes	Chaetosphaeriales	Chaetosphaeriaceae			Unknown	0.046595
Ascomycota	Leotiomycetes	Thelebolales	Pseudeurotiaceae	Pseudogymnoascus	Pseudogymnoascus pannorum	Animal pathogen	0.134409
Ascomycota	Lecanoromycetes	Lecanorales	Lecanoraceae	Lecanora	Lecanora filamentosa	Lichen	0.00358423
Basidiomycota	Agaricomycetes	Agaricales	Psathyrellaceae	Coprinellus	Coprinellus sclerocystidiosus	Saprotroph	0.0143369
Ascomycota	Dothideomycetes	Pleosporales	Didymellaceae	Didymella	Didymella gardeniae	Plant pathogen	0.817204
Ascomycota	Dothideomycetes	Capnodiales	Extremaceae	Saxophila	Saxophila tyrrhenica	Extremophilous	0.0609319
Basidiomycota	Tremellomycetes					Unknown	0.620072
Basidiomycota	Agaricomycetes	Agaricales				Unknown	0.0215054
Basidiomycota	Microbotryomycetes	Leucosporidiales	Leucosporidiaceae	Leucosporidium	Leucosporidium golubevii	Yeast	0.0394265
Ascomycota	Sordariomycetes	Xylariales	Apiosporaceae			Saprotroph	0.0430108
Basidiomycota	Agaricomycetes	Polyporales	Podoscyphaceae	Hypochnicium	Hypochnicium lundellii	Saprotroph	0.116487
Ascomycota	Sordariomycetes	Glomerellales	Plectosphaerellaceae	Plectosphaerella		Plant pathogen	0.0125448
Basidiomycota	Agaricomycetes	Hymenochaetales	Schizoporaceae	Xylodon	Xylodon crustosus	Saprotroph	0.0896057
Basidiomycota	Agaricomycetes	Agaricales	Psathyrellaceae	Psathyrella	Psathyrella pseudocasca	Saprotroph	0.00179211
Ascomycota	Eurotiomycetes	Mycocaliciales	Mycocaliciaceae	Mycocalicium	Mycocalicium subtile	Lichen	0.00358423
Basidiomycota	Agaricomycetes	Corticiales	Corticiaceae			Saprotroph	0.0179211
Basidiomycota	Agaricomycetes	Agaricales	Cortinariaceae	Cortinarius	Cortinarius pseudofervidus	Plant root symbiont	0.0322581
Ascomycota	Leotiomycetes	Helotiales	Helotiales	Cadophora		Plant associated	0.0215054
Ascomycota	Sordariomycetes	Xylariales	Xylariaceae	Daldinia	Daldinia loculata	Saprotroph	0.00358423
Ascomycota	Eurotiomycetes	Eurotiales	Aspergillaceae	Penicillium	Penicillium aethiopicum	Mold	0.808244
Ascomycota	Dothideomycetes	Capnodiales				Unknown	0.0107527
Basidiomycota	Agaricomycetes					Unknown	0.0376344
						Unknown	0.016129
						Unknown	0.00537634
Ascomycota	Leotiomycetes	Helotiales	Hyaloscyphaceae	Cistella	Cistella acuum	Other	0.0179211
Ascomycota	Taphrinomycetes	Taphrinales	Taphrinaceae	Taphrina	Taphrina carnea	Plant pathogen	0.0770609
Ascomycota	Sordariomycetes	Glomerellales	Glomerellaceae	Colletotrichum	Colletotrichum aciculare	Plant associated	0.0179211
Ascomycota	Lecanoromycetes	Lecanorales	Ramalinaceae	Toninia	Toninia physaroides	Lichen	0.00716846
Ascomycota	Pezizomycetes	Pezizales	Pyronemataceae			Unknown	0.00537634
Basidiomycota	Agaricomycetes	Agaricales	Tricholomataceae	Megacollybia	Megacollybia platyphylla	Saprotroph	0.0358423
Ascomycota	Eurotiomycetes	Chaetothyriales	Chaetothyriales	Sarcinomyces		Yeast	0.0394265
Mortierellomycota	Mortierellomycetes	Mortierellales	Mortierellaceae	Mortierella	Mortierella pulchella	Saprotroph	0.0322581
Ascomycota	Sordariomycetes	Hypocreales	Hypocreaceae			Unknown	0.0107527
Ascomycota	Dothideomycetes	Capnodiales	Teratosphaeriaceae	Phaeothecoidea	Phaeothecoidea proteae	Plant pathogen	0.0376344
Basidiomycota	Agaricomycetes	Atheliales	Atheliaceae	Amphinema		Plant root symbiont	0.0232975
Basidiomycota	Agaricomycetes	Russulales	Albatrellaceae			Plant root symbiont	0.00358423
Ascomycota	Sordariomycetes	Glomerellales	Plectosphaerellaceae	Plectosphaerella		Plant pathogen	0.0483871
Ascomycota	Eurotiomycetes					Unknown	0.154122
Ascomycota	Eurotiomycetes	Chaetothyriales	Herpotrichiellaceae	Cladophialophora		Saprotroph	0.0286738
Basidiomycota	Agaricomycetes	Amylocorticiales	Amylocorticiaceae	Amyloxenasma	Amyloxenasma grisellum	Saprotroph	0.00358423
Ascomycota	Eurotiomycetes	Chaetothyriales	Herpotrichiellaceae	Exophiala	Exophiala nigra	Yeast	0.0304659
Basidiomycota	Agaricomycetes	Agaricales	Tricholomataceae			Plant root symbiont	0.0268817
Ascomycota	Dothideomycetes	Pleosporales				Unknown	0.11828
Ascomycota	Eurotiomycetes	Chaetothyriales	Herpotrichiellaceae			Dimorphic yeast	0.112903
Ascomycota	Pezizomycetes	Pezizales	Pyronemataceae	Trichophaea		Plant root symbiont	0.0215054
Basidiomycota	Agaricomycetes					Unknown	0.0197133
Ascomycota	Dothideomycetes	Pleosporales	Didymosphaeriaceae	Paraconiothyrium	Paraconiothyrium africanum	Other	0.0268817
Ascomycota	Eurotiomycetes	Chaetothyriales	Herpotrichiellaceae	Exophiala	Exophiala phaeomuriformis	Yeast	0.0376344
Ascomycota	Lecanoromycetes	Ostropales	Stictidaceae	Cryptodiscus	Cryptodiscus microstomus	Lichen	0.0232975
Basidiomycota	Exobasidiomycetes	Microstromatales	Quambalariaceae	Quambalaria	Quambalaria cyanescens	Plant pathogen	0.00896057
Basidiomycota	Tremellomycetes	Filobasidiales	Piskurozymaceae	Piskurozyma	Piskurozyma taiwanensis	Yeast	0.0412186
Basidiomycota	Agaricomycetes	Russulales				Unknown	0.175627
Basidiomycota	Agaricomycetes	Polyporales	Fomitopsidaceae	Fomitopsis	Fomitopsis rosea	Saprotroph	0.0107527
Ascomycota	Dothideomycetes					Unknown	0.0842294
Olpidiomycota	GS18					Plant pathogen	0.00537634
Basidiomycota	Agaricomycetes	Agaricales	Tricholomataceae	Merismodes	Merismodes fasciculata	Saprotroph	0.0197133
Ascomycota	Dothideomycetes	Capnodiales	Capnodiales	Arthrocatena	Arthrocatena tenebrio	Other	0.0268817
Basidiomycota	Tremellomycetes	Tremellales	Bulleribasidiaceae	Hannaella	Hannaella sinensis	Yeast	0.00716846
Ascomycota	Sordariomycetes	Hypocreales	Hypocreales	Acremonium	Acremonium alternatum	Multiple	0.0268817
Basidiomycota	Agaricomycetes	Agaricales	Cortinariaceae	Cortinarius	Cortinarius saturninus	Plant root symbiont	0.0430108
Ascomycota	Dothideomycetes	Myriangiales	Myriangiaceae	Myriangium		Plant pathogen	0.016129
Ascomycota	Sordariomycetes	Xylariales	Xylariaceae	Annulohypoxylon	Annulohypoxylon multiforme	Saprotroph	0.116487
Ascomycota	Leotiomycetes	Helotiales				Unknown	0.0286738
Basidiomycota	Agaricomycetes	Agaricales	Tricholomataceae	Clitocybe		Saprotroph	0.00896057
Basidiomycota	Agaricomycetes	Agaricales	Tricholomataceae	Tricholoma	Tricholoma pessundatum	Plant root symbiont	0.00358423
Ascomycota	Lecanoromycetes	Lecanorales	Ramalinaceae	Toninia	Toninia physaroides	Lichen	0.00716846
Chytridiomycota	Spizellomycetes	Spizellomycetales	Spizellomycetaceae	Spizellomyces	Spizellomyces pseudodichotomus	Chytrid	0.0232975
Ascomycota	Sordariomycetes	Xylariales	Diatrypaceae	Diatrype	Diatrype stigma	Saprotroph	0.078853
Ascomycota	Dothideomycetes	Capnodiales	Mycosphaerellaceae	Ramularia	Ramularia rhabdospora	Plant pathogen	0.0304659
Ascomycota	Lecanoromycetes					Lichen	0.00896057
Ascomycota	Eurotiomycetes	Eurotiales	Aspergillaceae	Aspergillus	Aspergillus penicillioides	Mold	0.0806452
Basidiomycota	Microbotryomycetes	Microbotryales	Ustilentylomataceae	Microbotryozyma		Yeast	0.0143369
Ascomycota	Eurotiomycetes	Eurotiales	Aspergillaceae	Aspergillus	Aspergillus fumigatus	Mold	0.121864
Ascomycota						Unknown	0.0197133
Ascomycota	Eurotiomycetes	Chaetothyriales	Trichomeriaceae			Plant pathogen	0.103943
Basidiomycota	Agaricomycetes	Agaricales	Psathyrellaceae	Coprinopsis	Coprinopsis pseudofriesii	Saprotroph	0.0250896
Basidiomycota	Agaricomycetes	Cantharellales	Cantharellales	Sistotrema	Sistotrema alboluteum	Saprotroph	0.0125448
Basidiomycota	Agaricomycetes	Agaricales	Strophariaceae	Pholiota	Pholiota abieticola	Saprotroph	0.0537634
Basidiomycota	Agaricomycetes	Cantharellales	Cantharellaceae	Craterellus	Craterellus tubaeformis	Plant root symbiont	0.0107527
Mortierellomycota	Mortierellomycetes	Mortierellales	Mortierellaceae	Mortierella	Mortierella sarnyensis	Saprotroph	0.0143369
Basidiomycota	Agaricomycetes	Agaricales	Cortinariaceae	Cortinarius	Cortinarius diasemospermus	Plant root symbiont	0.0232975
Ascomycota	Eurotiomycetes	Chaetothyriales	Herpotrichiellaceae	Cladophialophora		Saprotroph	0.0125448
						Unknown	0.0215054
Ascomycota	Leotiomycetes	Helotiales	Hyaloscyphaceae			Saprotroph	0.00716846
Ascomycota	Eurotiomycetes	Chaetothyriales	Herpotrichiellaceae	Exophiala	Exophiala equina	Yeast	0.0322581
Ascomycota	Pezizomycetes	Pezizales				Unknown	0.00179211
Ascomycota	Orbiliomycetes	Orbiliales	Orbiliaceae			Unknown	0.0125448
Ascomycota	Leotiomycetes	Helotiales	Sclerotiniaceae	Monilinia		Plant pathogen	0.00896057
Ascomycota	Eurotiomycetes	Chaetothyriales	Herpotrichiellaceae			Dimorphic yeast	0.0215054
Ascomycota	Sordariomycetes	Diaporthales	Valsaceae			Plant pathogen	0.0501792
Basidiomycota	Microbotryomycetes	Leucosporidiales				Yeast	0.0394265
Basidiomycota	Tremellomycetes	Trichosporonales	Trichosporonaceae			Unknown	0.172043
						Unknown	0.0286738
Ascomycota	Eurotiomycetes	Chaetothyriales	Chaetothyriales	Sarcinomyces		Yeast	0.0215054
Ascomycota	Dothideomycetes	Dothideales	Dothideaceae	Endoconidioma	Endoconidioma populi	Plant pathogen	0.422939
Ascomycota	Dothideomycetes	Myriangiales	Myriangiaceae	Myriangium		Plant pathogen	0.0125448
Ascomycota	Dothideomycetes	Pleosporales	Pleosporaceae	Alternaria	Alternaria molesta	Mold	0.297491
Basidiomycota	Agaricomycetes	Agaricales	Cortinariaceae	Cortinarius		Plant root symbiont	0.0125448
Basidiomycota	Agaricomycetes	Agaricales	Entolomataceae			Plant root symbiont	0.0143369
Basidiomycota	Agaricomycetes	Cantharellales	Ceratobasidiaceae			Plant root symbiont	0.0179211
Ascomycota	Dothideomycetes	Pleosporales	Didymosphaeriaceae	Paraphaeosphaeria	Paraphaeosphaeria parmeliae	Plant pathogen	0.0394265
Mucoromycota	Mucoromycetes	Mucorales	Mucoraceae	Mucor	Mucor mucedo	Mold	0.0107527
Basidiomycota	Agaricomycetes	Auriculariales	Exidiaceae	Exidia	Exidia recisa	Saprotroph	0.0448029
Basidiomycota	Agaricomycetes	Agaricales	Cortinariaceae	Cortinarius	Cortinarius decipiens	Plant root symbiont	0.0250896
Basidiomycota	Agaricomycetes	Hymenochaetales	Hymenochaetaceae	Phellinopsis	Phellinopsis conchata	Saprotroph	0.0125448
Basidiomycota	Agaricomycetes	Polyporales	Meruliaceae	Phlebia	Phlebia radiata	Saprotroph	0.249104
Basidiomycota	Agaricomycetes	Hymenochaetales	Schizoporaceae	Xylodon	Xylodon asperus	Saprotroph	0.166667
Basidiomycota	Agaricomycetes	Cantharellales	Cantharellales	Sistotrema		Saprotroph	0.0376344
Basidiomycota	Agaricomycetes	Agaricales	Tricholomataceae	Panellus	Panellus serotinus	Saprotroph	0.297491
Ascomycota	Eurotiomycetes	Chaetothyriales	Herpotrichiellaceae			Dimorphic yeast	0.0125448
						Unknown	0.00716846
Ascomycota	Dothideomycetes	Pleosporales	Pleosporaceae	Pyrenophora	Pyrenophora chaetomioides	Plant pathogen	0.0125448
Ascomycota	Lecanoromycetes	Lecanorales	Ramalinaceae			Lichen	0.016129
Ascomycota	Dothideomycetes	Tubeufiales	Tubeufiaceae	Helicoma		Plant pathogen	0.0734767
Ascomycota	Dothideomycetes	Capnodiales	Neodevriesiaceae	Neodevriesia		Plant pathogen	0.0286738
Basidiomycota	Tremellomycetes	Cystofilobasidiales	Cystofilobasidiaceae	Cystofilobasidium	Cystofilobasidium capitatum	Yeast	0.130824
Basidiomycota	Agaricomycetes	Atheliales	Atheliaceae	Tylospora	Tylospora fibrillosa	Plant root symbiont	0.046595
						Unknown	0.0250896
Basidiomycota	Agaricomycetes	Auriculariales	Exidiaceae	Exidia	Exidia repanda	Saprotroph	0.046595
Ascomycota	Sordariomycetes	Glomerellales	Plectosphaerellaceae	Plectosphaerella	Plectosphaerella cucumerina	Plant pathogen	0.078853
						Unknown	0.00896057
Basidiomycota	Agaricomycetes	Agaricales	Entolomataceae	Entoloma	Entoloma conferendum	Plant root symbiont	0.15233
Basidiomycota	Agaricomycetes	Boletales	Sclerodermataceae	Scleroderma	Scleroderma bovista	Plant root symbiont	0.0197133
Basidiomycota	Agaricomycetes	Hymenochaetales				Unknown	0.00179211
Mortierellomycota	Mortierellomycetes	Mortierellales	Mortierellaceae	Mortierella	Mortierella pulchella	Saprotroph	0.016129
Ascomycota	Eurotiomycetes	Eurotiales	Aspergillaceae	Penicillium	Penicillium penicillioides	Mold	0.0358423
Basidiomycota	Agaricomycetes					Unknown	0.0107527
Ascomycota	Lecanoromycetes	Lecanorales	Parmeliaceae	Lethariella	Lethariella togashii	Lichen	0.0268817
Mucoromycota	Mucoromycetes	Mucorales	Mucoraceae	Mucor	Mucor plumbeus	Mold	0.643369
Ascomycota	Sordariomycetes	Xylariales	Diatrypaceae	Eutypa	Eutypa lata	Saprotroph	0.0304659
Ascomycota	Saccharomycetes	Saccharomycetales	Saccharomycetales	Candida	Candida schatavii	Dimorphic yeast	0.00179211
Ascomycota	Eurotiomycetes	Chaetothyriales	Herpotrichiellaceae			Dimorphic yeast	0.0376344
Ascomycota	Sordariomycetes	Hypocreales	Cordycipitaceae	Cordyceps	Cordyceps bassiana	Animal pathogen	0.00537634
Ascomycota	Dothideomycetes	Capnodiales				Unknown	0.0483871
Ascomycota	Sordariomycetes	Xylariales	Apiosporaceae	Arthrinium	Arthrinium phaeospermum	Saprotroph	0.0232975
Basidiomycota	Microbotryomycetes	Sporidiobolales	Sporidiobolaceae	Rhodosporidiobolus	Rhodosporidiobolus odoratus	Yeast	0.0197133
Mucoromycota	Mucoromycetes	Mucorales	Rhizopodaceae	Rhizopus	Rhizopus stolonifer	Mold	0.00537634
Ascomycota	Eurotiomycetes	Chaetothyriales				Unknown	0.28853
Ascomycota						Unknown	0.33871
Ascomycota	Dothideomycetes	Venturiales	Venturiaceae	Venturia	Venturia populina	Plant pathogen	0.0286738
Ascomycota	Sordariomycetes					Unknown	0.0179211
Ascomycota	Pezizomycetes	Pezizales	Pyronemataceae	Otidea		Saprotroph	0.0197133
Ascomycota						Unknown	0.062724
Ascomycota	Leotiomycetes	Helotiales	Helotiales	Leptodontidium		Plant associated	0.00537634
Ascomycota	Sordariomycetes	Hypocreales	Nectriaceae	Dialonectria		Plant pathogen	0.0286738
Basidiomycota	Agaricomycetes	Polyporales	Meruliaceae	Hyphodermella	Hyphodermella corrugata	Saprotroph	0.0125448
Ascomycota	Eurotiomycetes	Chaetothyriales				Unknown	0.0501792
Ascomycota	Eurotiomycetes	Chaetothyriales	Trichomeriaceae	Knufia	Knufia endospora	Yeast	0.154122
Ascomycota	Leotiomycetes	Helotiales	Helotiaceae	Articulospora		Saprotroph	0.195341
Ascomycota						Unknown	0.0143369
Basidiomycota	Agaricomycetes	Agaricales	Cortinariaceae	Cortinarius	Cortinarius pholideus	Plant root symbiont	0.0483871
Basidiomycota	Agaricomycetes	Agaricales	Amanitaceae	Amanita	Amanita muscaria	Plant root symbiont	0.0197133
						Unknown	0.0501792
Ascomycota	Leotiomycetes	Erysiphales	Erysiphaceae	Podosphaera	Podosphaera fugax	Plant pathogen	0.016129
Ascomycota	Orbiliomycetes	Orbiliales				Unknown	0.0232975
Ascomycota	Lecanoromycetes	Lecanorales				Lichen	0.0197133
Basidiomycota	Agaricomycetes	Agaricales	Inocybaceae	Inocybe	Inocybe catalaunica	Plant root symbiont	0.0125448
Basidiomycota	Pucciniomycetes	Pucciniales	Pucciniastraceae	Thekopsora	Thekopsora lanpingensis	Plant pathogen	0.0609319
Ascomycota	Dothideomycetes	Capnodiales	Capnodiales	Phaeotheca	Phaeotheca triangularis	Yeast	0.0430108
Ascomycota	Dothideomycetes	Capnodiales	Teratosphaeriaceae	Pseudotaeniolina	Pseudotaeniolina globosa	Animal pathogen	0.0878136
Ascomycota	Eurotiomycetes	Chaetothyriales	Herpotrichiellaceae	Rhinocladiella		Animal pathogen	0.0107527
Basidiomycota	Agaricomycetes	Polyporales	Xenasmataceae	Phlebiella	Phlebiella borealis	Saprotroph	0.0107527
						Unknown	0.0143369
Ascomycota						Unknown	0.0412186
Basidiomycota	Agaricomycetes	Trechisporales	Hydnodontaceae	Trechispora	Trechispora stevensonii	Saprotroph	0.0358423
Basidiomycota	Microbotryomycetes	Sporidiobolales	Sporidiobolaceae	Rhodotorula		Yeast	0.00716846
Basidiomycota	Agaricomycetes	Cantharellales	Cantharellales	Sistotrema	Sistotrema oblongisporum	Saprotroph	0.0322581
Ascomycota	Dothideomycetes	Dothideales	Dothideaceae	Celosporium		Plant pathogen	0.0609319
Ascomycota	Lecanoromycetes	Lecanorales	Parmeliaceae	Tuckneraria	Tuckneraria laureri	Lichen	0.0232975
Ascomycota	Eurotiomycetes	Chaetothyriales	Herpotrichiellaceae	Rhinocladiella		Animal pathogen	0.0143369
Basidiomycota	Microbotryomycetes	Microbotryales	Microbotryaceae	Microbotryum	Microbotryum stellariae	Plant pathogen	0.0125448
Ascomycota	Dothideomycetes	Pleosporales	Phaeosphaeriaceae	Juncaceicola	Juncaceicola padellana	Other	0.0215054
Basidiomycota	Agaricomycetes	Agaricales	Cortinariaceae	Cortinarius	Cortinarius bivelus	Plant root symbiont	0.0304659
Basidiomycota	Cystobasidiomycetes	Erythrobasidiales				Yeast	0.0430108
Basidiomycota	Agaricomycetes					Unknown	0.0215054
Ascomycota	Dothideomycetes	Pleosporales	Phaeosphaeriaceae	Phaeosphaeria	Phaeosphaeria triglochinicola	Plant pathogen	0.0681004
Basidiomycota	Microbotryomycetes	Sporidiobolales	Sporidiobolaceae	Sporobolomyces	Sporobolomyces symmetricus	Yeast	0.0215054
Basidiomycota	Agaricomycetes	Agaricales	Strophariaceae	Galerina	Galerina pumila	Saprotroph	0.0125448
						Unknown	0.00179211
Basidiomycota	Agaricomycetes	Polyporales	Meripilaceae			Saprotroph	0.0322581
Basidiomycota	Agaricomycetes	Agaricales	Physalacriaceae	Strobilurus	Strobilurus stephanocystis	Saprotroph	0.11828
Ascomycota	Dothideomycetes	Capnodiales				Unknown	0.00358423
Ascomycota						Unknown	0.0555556
Basidiomycota	Microbotryomycetes	Leucosporidiales	Leucosporidiaceae	Leucosporidium	Leucosporidium intermedium	Yeast	0.136201
Basidiomycota	Agaricomycetes					Unknown	0.016129
Ascomycota	Leotiomycetes	Helotiales	Hyaloscyphaceae			Saprotroph	0.0215054
						Unknown	0.0645161
Ascomycota	Eurotiomycetes	Chaetothyriales				Unknown	0.00179211
Basidiomycota	Microbotryomycetes	Microbotryales	Ustilentylomataceae	Ustilentyloma	Ustilentyloma graminis	Plant pathogen	0.0304659
Basidiomycota	Agaricomycetes	Polyporales	Coriolaceae	Trametes	Trametes versicolor	Saprotroph	0.215054
Basidiomycota	Microbotryomycetes	Sporidiobolales	Sporidiobolaceae	Rhodotorula	Rhodotorula diobovata	Yeast	0.0268817
Ascomycota	Dothideomycetes	Dothideales				Unknown	0.0322581
Basidiomycota	Tremellomycetes	Tremellales	Rhynchogastremataceae	Papiliotrema	Papiliotrema flavescens	Yeast	0.0430108
Ascomycota	Lecanoromycetes	Lecanorales	Ramalinaceae	Toninia	Toninia physaroides	Lichen	0.00179211
Basidiomycota	Agaricomycetes	Cantharellales	Cantharellales	Sistotrema		Saprotroph	0.0215054
Ascomycota	Eurotiomycetes	Chaetothyriales				Unknown	0.0555556
Ascomycota	Eurotiomycetes	Eurotiales	Aspergillaceae	Penicillium	Penicillium aethiopicum	Mold	0.143369
Basidiomycota	Agaricomycetes					Unknown	0.0483871
Ascomycota	Eurotiomycetes	Chaetothyriales	Herpotrichiellaceae	Cladophialophora		Saprotroph	0.103943
Basidiomycota	Agaricomycetes	Russulales	Stereaceae	Stereum	Stereum rugosum	Saprotroph	0.18638
Ascomycota	Dothideomycetes	Capnodiales	Mycosphaerellaceae	Mycosphaerella	Mycosphaerella ulmi	Plant pathogen	0.0197133
Basidiomycota	Agaricomycetes	Thelephorales	Thelephoraceae	Tomentellopsis	Tomentellopsis echinospora	Plant root symbiont	0.00179211
Ascomycota	Lecanoromycetes	Candelariales	Candelariaceae	Candelariella	Candelariella coralliza	Lichen	0.0107527
Basidiomycota	Tremellomycetes	Trichosporonales	Tetragoniomycetaceae	Tetragoniomyces	Tetragoniomyces uliginosus	Other	0.00716846
Basidiomycota	Agaricomycetes	Polyporales				Saprotroph	0.241935
Ascomycota	Eurotiomycetes	Chaetothyriales	Herpotrichiellaceae			Dimorphic yeast	0.0394265
Ascomycota	Lecanoromycetes					Lichen	0.0143369
Basidiomycota	Agaricomycetes	Corticiales	Corticiaceae			Saprotroph	0.0376344
Basidiomycota	Agaricomycetes	Agaricales	Entolomataceae	Entoloma		Plant root symbiont	0.0125448
Basidiomycota	Pucciniomycetes	Pucciniales	Pucciniastraceae	Thekopsora	Thekopsora rubiae	Plant pathogen	0.134409
Basidiomycota	Agaricomycetes	Agaricales	Hymenogastraceae	Hebeloma	Hebeloma vesterholtii	Plant root symbiont	0.0358423
Ascomycota	Lecanoromycetes	Lecanorales	Ramalinaceae	Toninia	Toninia physaroides	Lichen	0.00179211
Basidiomycota	Agaricomycetes					Unknown	0.00358423
Ascomycota	Dothideomycetes	Venturiales				Unknown	0.0645161
Basidiomycota	Tremellomycetes	Tremellales	Tremellaceae	Cryptococcus		Dimorphic yeast	0.0376344
Ascomycota	Sordariomycetes	Xylariales				Unknown	0.0125448
Basidiomycota	Agaricomycetes					Unknown	0.00537634
Ascomycota	Dothideomycetes	Capnodiales				Unknown	0.00896057
Ascomycota	Leotiomycetes	Helotiales				Unknown	0.0143369
Ascomycota	Sordariomycetes	Hypocreales				Unknown	0.0215054
Ascomycota	Dothideomycetes	Capnodiales	Teratosphaeriaceae	Phaeothecoidea		Plant pathogen	0.0232975
Basidiomycota	Microbotryomycetes	Sporidiobolales	Sporidiobolaceae	Rhodosporidiobolus		Yeast	0.0752688
Ascomycota	Eurotiomycetes	Chaetothyriales	Herpotrichiellaceae			Dimorphic yeast	0.0179211
Ascomycota	Dothideomycetes	Botryosphaeriales	Botryosphaeriaceae	Neofusicoccum	Neofusicoccum viticlavatum	Plant pathogen	0.0250896
						Unknown	0.00896057
Basidiomycota	Exobasidiomycetes	Exobasidiales	Exobasidiaceae	Exobasidium	Exobasidium vaccinii	Plant pathogen	0.0197133
Basidiomycota	Ustilaginomycetes	Ustilaginales	Ustilaginaceae	Ustilago	Ustilago nunavutica	Plant pathogen	0.430108
						Unknown	0.0250896
Basidiomycota	Tremellomycetes	Cystofilobasidiales	Cystofilobasidiales	Mrakiella	Mrakiella aquatica	Yeast	0.125448
Basidiomycota	Agaricomycetes	Hymenochaetales	Schizoporaceae	Xylodon	Xylodon sambuci	Saprotroph	0.0501792
Ascomycota	Dothideomycetes	Capnodiales	Teratosphaeriaceae	Lapidomyces		Extremophilous	0.078853
Ascomycota	Eurotiomycetes	Chaetothyriales	Herpotrichiellaceae			Dimorphic yeast	0.00896057
Ascomycota	Dothideomycetes	Dothideales	Dothideaceae	Endoconidioma	Endoconidioma populi	Plant pathogen	0.00896057
Basidiomycota	Microbotryomycetes	Sporidiobolales	Sporidiobolaceae	Rhodosporidiobolus	Rhodosporidiobolus colostri	Yeast	0.265233
						Unknown	0.0125448
Basidiomycota	Cystobasidiomycetes	Cystobasidiales	Cystobasidiaceae	Cystobasidium	Cystobasidium psychroaquaticum	Yeast	0.0215054
Basidiomycota	Microbotryomycetes					Unknown	0.046595
Ascomycota	Lecanoromycetes	Lecanorales	Micareaceae	Micarea	Micarea denigrata	Lichen	0.0268817
Ascomycota	Dothideomycetes	Pleosporales				Unknown	0.016129
						Unknown	0.154122
Basidiomycota	Agaricomycetes	Agaricales	Typhulaceae	Typhula	Typhula uncialis	Saprotroph	0.0322581
Basidiomycota	Wallemiomycetes	Wallemiales	Wallemiaceae	Wallemia	Wallemia sebi	Mold	0.0806452
Ascomycota	Sordariomycetes	Xylariales	Diatrypaceae	Eutypella	Eutypella citricola	Saprotroph	0.00358423
Basidiomycota	Ustilaginomycetes	Urocystidales	Urocystidaceae	Urocystis	Urocystis trillii	Plant pathogen	0.0125448
Ascomycota	Dothideomycetes	Pleosporales	Leptosphaeriaceae	Ampelomyces	Ampelomyces quisqualis	Other	0.0322581
Basidiomycota	Agaricomycetes	Agaricales				Unknown	0.00179211
Basidiomycota	Agaricomycetes	Atheliales	Atheliaceae	Amphinema	Amphinema byssoides	Saprotroph	0.0537634
Ascomycota	Leotiomycetes	Erysiphales	Erysiphaceae	Blumeria	Blumeria graminis	Plant pathogen	0.103943
Ascomycota	Dothideomycetes	Dothideales	Dothideaceae	Endoconidioma	Endoconidioma populi	Plant pathogen	0.046595
						Unknown	0.00716846
Basidiomycota	Tremellomycetes	Holtermanniales	Holtermanniales	Holtermanniella	Holtermanniella takashimae	Yeast	0.526882
Ascomycota	Eurotiomycetes	Onygenales	Ascosphaeraceae	Ascosphaera	Ascosphaera atra	Animal pathogen	0.0340502
Basidiomycota	Agaricomycetes	Cantharellales	Ceratobasidiaceae	Ceratobasidium		Plant root symbiont	0.0430108
Basidiomycota	Tremellomycetes	Cystofilobasidiales	Mrakiaceae	Itersonilia	Itersonilia pannonica	Dimorphic yeast	0.259857
Basidiomycota	Agaricomycetes	Agaricales	Pterulaceae	Merulicium		Saprotroph	0.240143
Ascomycota	Dothideomycetes	Pleosporales				Unknown	0.00896057
Ascomycota	Dothideomycetes	Pleosporales				Unknown	0.0340502
Ascomycota	Lecanoromycetes	Lecanorales	Ramalinaceae	Toninia	Toninia physaroides	Lichen	0.0125448
Ascomycota	Leotiomycetes	Thelebolales	Pseudeurotiaceae			Unknown	0.256272
Basidiomycota	Agaricomycetes	Agaricales	Cortinariaceae	Cortinarius	Cortinarius septentrionalis	Plant root symbiont	0.0519713
Ascomycota	Eurotiomycetes	Chaetothyriales	Herpotrichiellaceae	Veronaea	Veronaea compacta	Animal pathogen	0.0143369
Ascomycota	Dothideomycetes	Myriangiales	Myriangiales	Endosporium		Plant pathogen	0.0358423
Ascomycota	Dothideomycetes	Venturiales	Venturiaceae	Venturia		Plant pathogen	0.0107527
Basidiomycota	Agaricostilbomycetes	Agaricostilbales	Kondoaceae	Kondoa		Yeast	0.0197133
Basidiomycota	Malasseziomycetes	Malasseziales	Malasseziaceae	Malassezia	Malassezia sympodialis	Yeast	0.37276
Ascomycota	Eurotiomycetes	Chaetothyriales	Trichomeriaceae	Knufia	Knufia epidermidis	Yeast	0.00179211
Ascomycota	Eurotiomycetes	Chaetothyriales	Trichomeriaceae	Knufia		Yeast	0.0591398
Basidiomycota	Tremellomycetes	Tremellales	Bulleribasidiaceae	Dioszegia	Dioszegia changbaiensis	Yeast	0.27957
Mucoromycota	Mucoromycetes	Mucorales	Rhizopodaceae	Rhizopus	Rhizopus sexualis	Mold	0.00537634
Basidiomycota	Agaricomycetes	Agaricales	Cyphellaceae	Globulicium	Globulicium hiemale	Saprotroph	0.0215054
Basidiomycota	Agaricomycetes	Agaricales	Cortinariaceae	Cortinarius	Cortinarius illuminus	Plant root symbiont	0.0197133
Basidiomycota	Agaricomycetes					Unknown	0.0358423
Basidiomycota	Agaricomycetes	Agaricales				Unknown	0.0448029
Basidiomycota	Agaricomycetes	Agaricales	Tricholomataceae	Ampulloclitocybe	Ampulloclitocybe clavipes	Saprotroph	0.0232975
Basidiomycota	Agaricomycetes	Agaricales	Cortinariaceae	Cortinarius	Cortinarius pseudofervidus	Plant root symbiont	0.102151
Ascomycota	Eurotiomycetes	Chaetothyriales	Herpotrichiellaceae	Cladophialophora	Cladophialophora proteae	Saprotroph	0.0358423
Chytridiomycota	Spizellomycetes	Spizellomycetales				Chytrid	0.00179211
Basidiomycota	Agaricomycetes	Polyporales	Meripilaceae	Rigidoporus	Rigidoporus sanguinolentus	Saprotroph	0.191756
Basidiomycota	Agaricomycetes	Agaricales	Cortinariaceae	Cortinarius	Cortinarius neofurvolaesus	Plant root symbiont	0.00716846
Basidiomycota	Agaricomycetes	Agaricales	Typhulaceae	Typhula	Typhula fistulosa	Saprotroph	0.0609319
Chytridiomycota						Chytrid	0.0358423
Basidiomycota	Wallemiomycetes	Wallemiales	Wallemiaceae	Wallemia	Wallemia canadensis	Mold	0.0197133
Basidiomycota	Microbotryomycetes	Sporidiobolales	Sporidiobolaceae			Yeast	0.182796
Basidiomycota	Agaricomycetes	Corticiales	Corticiaceae	Galzinia		Saprotroph	0.0215054
Basidiomycota	Cystobasidiomycetes	Cystobasidiomycetes	Symmetrosporaceae	Symmetrospora	Symmetrospora vermiculata	Yeast	0.0107527
Ascomycota	Dothideomycetes	Pleosporales	Didymellaceae	Didymella	Didymella calidophila	Plant pathogen	0.016129
Ascomycota	Dothideomycetes	Dothideales	Dothideaceae	Rhizosphaera	Rhizosphaera oudemansii	Plant pathogen	0.0913978
Chytridiomycota	Spizellomycetes	Spizellomycetales	Powellomycetaceae	Powellomyces		Chytrid	0.00896057
Ascomycota	Dothideomycetes	Pleosporales	Didymellaceae	Phoma	Phoma aloes	Plant pathogen	0.0304659
Ascomycota						Unknown	0.0340502
